# Supplementary material for: Integrated multi-omics analysis reveals necroptosis-related biomarker BIRC3 for early diagnosis and therapeutic targeting in preeclampsia
Source: PLoS One. 2025 Dec 1;20(12):e0337546. doi: 10.1371/journal.pone.0337546 (PMC12668491; doi:10.1371/journal.pone.0337546)
Supplement: S1 Table — (XLSX) [file pone.0337546.s002.xlsx]

## Sheet: GeneCards-SearchResults
Gene Symbol	Description	Category	Uniprot ID	Gifts	GC Id	Relevance score	GeneCards Link
RIPK1	Receptor Interacting Serine/Threonine Kinase 1	Protein Coding	Q13546	63	GC06P010244	22.0083	https://www.genecards.org/cgi-bin/carddisp.pl?gene=RIPK1
MLKL	Mixed Lineage Kinase Domain Like Pseudokinase	Protein Coding	Q8NB16	56	GC16M076342	19.3272	https://www.genecards.org/cgi-bin/carddisp.pl?gene=MLKL
RIPK3	Receptor Interacting Serine/Threonine Kinase 3	Protein Coding	Q9Y572	56	GC14M024336	19.3073	https://www.genecards.org/cgi-bin/carddisp.pl?gene=RIPK3
ZBP1	Z-DNA Binding Protein 1	Protein Coding	Q9H171	54	GC20M057603	13.0354	https://www.genecards.org/cgi-bin/carddisp.pl?gene=ZBP1
CASP8	Caspase 8	Protein Coding	Q14790	65	GC02P201233	7.85075	https://www.genecards.org/cgi-bin/carddisp.pl?gene=CASP8
TNF	Tumor Necrosis Factor	Protein Coding	P01375	63	GC06P190708	6.10448	https://www.genecards.org/cgi-bin/carddisp.pl?gene=TNF
SOD2-OT1	SOD2 Overlapping Transcript 1	RNA Gene		20	GC06M159772	4.45611	https://www.genecards.org/cgi-bin/carddisp.pl?gene=SOD2-OT1
BDNF-AS	BDNF Antisense RNA	RNA Gene		30	GC11P027466	4.18245	https://www.genecards.org/cgi-bin/carddisp.pl?gene=BDNF-AS
CYLD	CYLD Lysine 63 Deubiquitinase	Protein Coding	Q9NQC7	59	GC16P050742	4.08125	https://www.genecards.org/cgi-bin/carddisp.pl?gene=CYLD
MAP3K7	Mitogen-Activated Protein Kinase Kinase Kinase 7	Protein Coding	O43318	62	GC06M090513	3.90551	https://www.genecards.org/cgi-bin/carddisp.pl?gene=MAP3K7
ITPK1	Inositol-Tetrakisphosphate 1-Kinase	Protein Coding	Q13572	51	GC14M092936	3.73793	https://www.genecards.org/cgi-bin/carddisp.pl?gene=ITPK1
IPMK	Inositol Polyphosphate Multikinase	Protein Coding	Q8NFU5	46	GC10M058191	3.73793	https://www.genecards.org/cgi-bin/carddisp.pl?gene=IPMK
MIR425	MicroRNA 425	RNA Gene		28	GC03M055009	3.24506	https://www.genecards.org/cgi-bin/carddisp.pl?gene=MIR425
CASP6	Caspase 6	Protein Coding	P55212	61	GC04M109688	3.20867	https://www.genecards.org/cgi-bin/carddisp.pl?gene=CASP6
FADD	Fas Associated Via Death Domain	Protein Coding	Q13158	59	GC11P070203	3.06918	https://www.genecards.org/cgi-bin/carddisp.pl?gene=FADD
MIR500A	MicroRNA 500a	RNA Gene		25	GC0XP050008	3.05089	https://www.genecards.org/cgi-bin/carddisp.pl?gene=MIR500A
MIR7-3HG	MIR7-3 Host Gene	RNA Gene	Q8N6C7	33	GC19P161104	2.92833	https://www.genecards.org/cgi-bin/carddisp.pl?gene=MIR7-3HG
PELI1	Pellino E3 Ubiquitin Protein Ligase 1	Protein Coding	Q96FA3	50	GC02M064092	2.78833	https://www.genecards.org/cgi-bin/carddisp.pl?gene=PELI1
HMGB1	High Mobility Group Box 1	Protein Coding	P09429	63	GC13M030456	2.77743	https://www.genecards.org/cgi-bin/carddisp.pl?gene=HMGB1
CRMA	Cardiomyocyte Maturation Associated LncRNA	RNA Gene		22	GC20M062980	2.77741	https://www.genecards.org/cgi-bin/carddisp.pl?gene=CRMA
PVT1	Pvt1 Oncogene	RNA Gene		33	GC08P128471	2.71925	https://www.genecards.org/cgi-bin/carddisp.pl?gene=PVT1
TP53	Tumor Protein P53	Protein Coding	P04637	66	GC17M007661	2.70828	https://www.genecards.org/cgi-bin/carddisp.pl?gene=TP53
PGLYRP1	Peptidoglycan Recognition Protein 1	Protein Coding	O75594	49	GC19M112680	2.70735	https://www.genecards.org/cgi-bin/carddisp.pl?gene=PGLYRP1
TLR4	Toll Like Receptor 4	Protein Coding	O00206	63	GC09P117704	2.68675	https://www.genecards.org/cgi-bin/carddisp.pl?gene=TLR4
CERNA3	Competing Endogenous LncRNA 3 For MiR-645	RNA Gene		20	GC08P056502	2.5651	https://www.genecards.org/cgi-bin/carddisp.pl?gene=CERNA3
GRB2	Growth Factor Receptor Bound Protein 2	Protein Coding	P62993	60	GC17M075318	2.56409	https://www.genecards.org/cgi-bin/carddisp.pl?gene=GRB2
SPATA2	Spermatogenesis Associated 2	Protein Coding	Q9UM82	42	GC20M049903	2.53396	https://www.genecards.org/cgi-bin/carddisp.pl?gene=SPATA2
MIR141	MicroRNA 141	RNA Gene		30	GC12P080297	2.52588	https://www.genecards.org/cgi-bin/carddisp.pl?gene=MIR141
MIR200A	MicroRNA 200a	RNA Gene		28	GC01P082902	2.52588	https://www.genecards.org/cgi-bin/carddisp.pl?gene=MIR200A
SIRT3	Sirtuin 3	Protein Coding	Q9NTG7	60	GC11M000215	2.46177	https://www.genecards.org/cgi-bin/carddisp.pl?gene=SIRT3
STING1	Stimulator Of Interferon Response CGAMP Interactor 1	Protein Coding	Q86WV6	55	GC05M139503	2.46139	https://www.genecards.org/cgi-bin/carddisp.pl?gene=STING1
TNIP1	TNFAIP3 Interacting Protein 1	Protein Coding	Q15025	51	GC05M151029	2.44265	https://www.genecards.org/cgi-bin/carddisp.pl?gene=TNIP1
MIR148A	MicroRNA 148a	RNA Gene		28	GC07M025950	2.44265	https://www.genecards.org/cgi-bin/carddisp.pl?gene=MIR148A
NINJ1	Ninjurin 1	Protein Coding	Q92982	51	GC09M093121	2.44211	https://www.genecards.org/cgi-bin/carddisp.pl?gene=NINJ1
MIR16-1	MicroRNA 16-1	RNA Gene		29	GC13M050048	2.42335	https://www.genecards.org/cgi-bin/carddisp.pl?gene=MIR16-1
MIR16-2	MicroRNA 16-2	RNA Gene		27	GC03P160418	2.42335	https://www.genecards.org/cgi-bin/carddisp.pl?gene=MIR16-2
TRC-GCA24-1	TRNA-Cys (GCA) 24-1	RNA Gene		14	GC17M100844	2.40472	https://www.genecards.org/cgi-bin/carddisp.pl?gene=TRC-GCA24-1
LINC00861	Long Intergenic Non-Protein Coding RNA 861	RNA Gene		23	GC08M138234	2.32004	https://www.genecards.org/cgi-bin/carddisp.pl?gene=LINC00861
LINC02605	Long Intergenic Non-Protein Coding RNA 2605	RNA Gene		21	GC08P078838	2.30242	https://www.genecards.org/cgi-bin/carddisp.pl?gene=LINC02605
SIRT2	Sirtuin 2	Protein Coding	Q8IXJ6	60	GC19M038878	2.30182	https://www.genecards.org/cgi-bin/carddisp.pl?gene=SIRT2
TNFRSF1A	TNF Receptor Superfamily Member 1A	Protein Coding	P19438	62	GC12M006328	2.27995	https://www.genecards.org/cgi-bin/carddisp.pl?gene=TNFRSF1A
PGAM5	PGAM Family Member 5, Mitochondrial Serine/Threonine Protein Phosphatase	Protein Coding	Q96HS1	49	GC12P132710	2.26887	https://www.genecards.org/cgi-bin/carddisp.pl?gene=PGAM5
SNHG1	Small Nucleolar RNA Host Gene 1	RNA Gene		28	GC11M142874	2.26196	https://www.genecards.org/cgi-bin/carddisp.pl?gene=SNHG1
BIRC2	Baculoviral IAP Repeat Containing 2	Protein Coding	Q13490	61	GC11P102347	2.21306	https://www.genecards.org/cgi-bin/carddisp.pl?gene=BIRC2
LINC00665	Long Intergenic Non-Protein Coding RNA 665	RNA Gene		24	GC19M113856	2.17975	https://www.genecards.org/cgi-bin/carddisp.pl?gene=LINC00665
BIRC3	Baculoviral IAP Repeat Containing 3	Protein Coding	Q13489	59	GC11P102317	2.10817	https://www.genecards.org/cgi-bin/carddisp.pl?gene=BIRC3
MIR223	MicroRNA 223	RNA Gene		30	GC0XP066018	2.08657	https://www.genecards.org/cgi-bin/carddisp.pl?gene=MIR223
MIR331	MicroRNA 331	RNA Gene		28	GC12P095308	2.08657	https://www.genecards.org/cgi-bin/carddisp.pl?gene=MIR331
TNFAIP3	TNF Alpha Induced Protein 3	Protein Coding	P21580	62	GC06P137866	2.07218	https://www.genecards.org/cgi-bin/carddisp.pl?gene=TNFAIP3
MIR181D	MicroRNA 181d	RNA Gene		27	GC19P013874	2.03693	https://www.genecards.org/cgi-bin/carddisp.pl?gene=MIR181D
SCARNA5	Small Cajal Body-Specific RNA 5	RNA Gene		27	GC02P233275	2.03531	https://www.genecards.org/cgi-bin/carddisp.pl?gene=SCARNA5
UCHL1	Ubiquitin C-Terminal Hydrolase L1	Protein Coding	P09936	65	GC04P041256	2.03414	https://www.genecards.org/cgi-bin/carddisp.pl?gene=UCHL1
AXL	AXL Receptor Tyrosine Kinase	Protein Coding	P30530	65	GC19P041219	2.01003	https://www.genecards.org/cgi-bin/carddisp.pl?gene=AXL
MERTK	MER Proto-Oncogene, Tyrosine Kinase	Protein Coding	Q12866	63	GC02P111898	2.01003	https://www.genecards.org/cgi-bin/carddisp.pl?gene=MERTK
TYRO3	TYRO3 Protein Tyrosine Kinase	Protein Coding	Q06418	60	GC15P041557	2.01003	https://www.genecards.org/cgi-bin/carddisp.pl?gene=TYRO3
SLC39A7	Solute Carrier Family 39 Member 7	Protein Coding	Q92504	55	GC06P033200	2.01003	https://www.genecards.org/cgi-bin/carddisp.pl?gene=SLC39A7
USP22	Ubiquitin Specific Peptidase 22	Protein Coding	Q9UPT9	53	GC17M020999	2.01003	https://www.genecards.org/cgi-bin/carddisp.pl?gene=USP22
SFTPA1	Surfactant Protein A1	Protein Coding	Q8IWL2	57	GC10P133131	1.98808	https://www.genecards.org/cgi-bin/carddisp.pl?gene=SFTPA1
MIR181A2	MicroRNA 181a-2	RNA Gene		28	GC09P124692	1.98139	https://www.genecards.org/cgi-bin/carddisp.pl?gene=MIR181A2
MIR181A1	MicroRNA 181a-1	RNA Gene		27	GC01M198860	1.98139	https://www.genecards.org/cgi-bin/carddisp.pl?gene=MIR181A1
LINC01094	Long Intergenic Non-Protein Coding RNA 1094	RNA Gene		24	GC04P079214	1.9723	https://www.genecards.org/cgi-bin/carddisp.pl?gene=LINC01094
MEFV	MEFV Innate Immunity Regulator, Pyrin	Protein Coding	O15553	56	GC16M052285	1.9553	https://www.genecards.org/cgi-bin/carddisp.pl?gene=MEFV
AIM2	Absent In Melanoma 2	Protein Coding	O14862	53	GC01M168770	1.9553	https://www.genecards.org/cgi-bin/carddisp.pl?gene=AIM2
TRAF2	TNF Receptor Associated Factor 2	Protein Coding	Q12933	59	GC09P136881	1.95254	https://www.genecards.org/cgi-bin/carddisp.pl?gene=TRAF2
AZIN1-AS2	AZIN1 Antisense RNA 2	RNA Gene		2	GC08U908148	1.95062	https://www.genecards.org/cgi-bin/carddisp.pl?gene=AZIN1-AS2
SERTAD1	SERTA Domain Containing 1	Protein Coding	Q9UHV2	44	GC19M040421	1.95012	https://www.genecards.org/cgi-bin/carddisp.pl?gene=SERTAD1
NFKB1	Nuclear Factor Kappa B Subunit 1	Protein Coding	P19838	66	GC04P102501	1.927	https://www.genecards.org/cgi-bin/carddisp.pl?gene=NFKB1
CFLAR	CASP8 And FADD Like Apoptosis Regulator	Protein Coding	O15519	57	GC02P204999	1.91656	https://www.genecards.org/cgi-bin/carddisp.pl?gene=CFLAR
PGR-AS1	PGR Antisense RNA 1	RNA Gene		19	GC11P116120	1.91376	https://www.genecards.org/cgi-bin/carddisp.pl?gene=PGR-AS1
MIR21	MicroRNA 21	RNA Gene		32	GC17P059841	1.89782	https://www.genecards.org/cgi-bin/carddisp.pl?gene=MIR21
FAS	Fas Cell Surface Death Receptor	Protein Coding	P25445	63	GC10P128620	1.87852	https://www.genecards.org/cgi-bin/carddisp.pl?gene=FAS
GAS5	Growth Arrest Specific 5	RNA Gene		32	GC01M175197	1.87852	https://www.genecards.org/cgi-bin/carddisp.pl?gene=GAS5
MAPK14	Mitogen-Activated Protein Kinase 14	Protein Coding	Q16539	65	GC06P190827	1.87735	https://www.genecards.org/cgi-bin/carddisp.pl?gene=MAPK14
CTSB	Cathepsin B	Protein Coding	P07858	63	GC08M011842	1.87735	https://www.genecards.org/cgi-bin/carddisp.pl?gene=CTSB
HCG27	HLA Complex Group 27	RNA Gene		24	GC06P031197	1.8586	https://www.genecards.org/cgi-bin/carddisp.pl?gene=HCG27
MIR214	MicroRNA 214	RNA Gene		31	GC01M172234	1.85045	https://www.genecards.org/cgi-bin/carddisp.pl?gene=MIR214
MIR22	MicroRNA 22	RNA Gene		30	GC17M001713	1.85045	https://www.genecards.org/cgi-bin/carddisp.pl?gene=MIR22
MIR101-1	MicroRNA 101-1	RNA Gene		28	GC01M065058	1.85045	https://www.genecards.org/cgi-bin/carddisp.pl?gene=MIR101-1
MIR221	MicroRNA 221	RNA Gene		28	GC0XM045746	1.85045	https://www.genecards.org/cgi-bin/carddisp.pl?gene=MIR221
MIR101-2	MicroRNA 101-2	RNA Gene		24	GC09P004867	1.85045	https://www.genecards.org/cgi-bin/carddisp.pl?gene=MIR101-2
TRAF5	TNF Receptor Associated Factor 5	Protein Coding	O00463	54	GC01P211326	1.83813	https://www.genecards.org/cgi-bin/carddisp.pl?gene=TRAF5
TNFSF10	TNF Superfamily Member 10	Protein Coding	P50591	59	GC03M172505	1.82181	https://www.genecards.org/cgi-bin/carddisp.pl?gene=TNFSF10
LINC01871	Long Intergenic Non-Protein Coding RNA 1871	RNA Gene		17	GC02P007723	1.82181	https://www.genecards.org/cgi-bin/carddisp.pl?gene=LINC01871
AIFM1	Apoptosis Inducing Factor Mitochondria Associated 1	Protein Coding	O95831	63	GC0XM130129	1.81667	https://www.genecards.org/cgi-bin/carddisp.pl?gene=AIFM1
PWAR4	Prader Willi/Angelman Region RNA 4	RNA Gene		17	GC15P025211	1.81044	https://www.genecards.org/cgi-bin/carddisp.pl?gene=PWAR4
TRADD	TNFRSF1A Associated Via Death Domain	Protein Coding	Q15628	54	GC16M067154	1.73488	https://www.genecards.org/cgi-bin/carddisp.pl?gene=TRADD
SNHG7	Small Nucleolar RNA Host Gene 7	RNA Gene		30	GC09M139447	1.72173	https://www.genecards.org/cgi-bin/carddisp.pl?gene=SNHG7
MYOSLID	Myocardin-Induced Smooth Muscle LncRNA, Inducer Of Differentiation	RNA Gene		21	GC02P207572	1.72173	https://www.genecards.org/cgi-bin/carddisp.pl?gene=MYOSLID
XIAP	X-Linked Inhibitor Of Apoptosis	Protein Coding	P98170	63	GC0XP123859	1.69438	https://www.genecards.org/cgi-bin/carddisp.pl?gene=XIAP
RIGI	RNA Sensor RIG-I	Protein Coding	O95786	60	GC09M032571	1.68213	https://www.genecards.org/cgi-bin/carddisp.pl?gene=RIGI
PPP6C	Protein Phosphatase 6 Catalytic Subunit	Protein Coding	O00743	53	GC09M127285	1.68213	https://www.genecards.org/cgi-bin/carddisp.pl?gene=PPP6C
GSK3B	Glycogen Synthase Kinase 3 Beta	Protein Coding	P49841	64	GC03M119821	1.67856	https://www.genecards.org/cgi-bin/carddisp.pl?gene=GSK3B
FCGBP	Fc Gamma Binding Protein	Protein Coding	Q9Y6R7	43	GC19M039863	1.67304	https://www.genecards.org/cgi-bin/carddisp.pl?gene=FCGBP
H19	H19 Imprinted Maternally Expressed Transcript	RNA Gene		36	GC11M001995	1.66819	https://www.genecards.org/cgi-bin/carddisp.pl?gene=H19
ADAR	Adenosine Deaminase RNA Specific	Protein Coding	P55265	60	GC01M168612	1.65136	https://www.genecards.org/cgi-bin/carddisp.pl?gene=ADAR
CGAS	Cyclic GMP-AMP Synthase	Protein Coding	Q8N884	48	GC06M112128	1.65136	https://www.genecards.org/cgi-bin/carddisp.pl?gene=CGAS
MYC	MYC Proto-Oncogene, BHLH Transcription Factor	Protein Coding	P01106	65	GC08P127735	1.62774	https://www.genecards.org/cgi-bin/carddisp.pl?gene=MYC
TNFSF15	TNF Superfamily Member 15	Protein Coding	O95150	56	GC09M114784	1.62774	https://www.genecards.org/cgi-bin/carddisp.pl?gene=TNFSF15
TNIP3	TNFAIP3 Interacting Protein 3	Protein Coding	Q96KP6	46	GC04M121131	1.62774	https://www.genecards.org/cgi-bin/carddisp.pl?gene=TNIP3
MIR383	MicroRNA 383	RNA Gene		24	GC08M014853	1.62774	https://www.genecards.org/cgi-bin/carddisp.pl?gene=MIR383
MIR495	MicroRNA 495	RNA Gene		24	GC14P122522	1.62774	https://www.genecards.org/cgi-bin/carddisp.pl?gene=MIR495
MIR498	MicroRNA 498	RNA Gene		23	GC19P162633	1.62774	https://www.genecards.org/cgi-bin/carddisp.pl?gene=MIR498
MIR496	MicroRNA 496	RNA Gene		17	GC14P122523	1.62774	https://www.genecards.org/cgi-bin/carddisp.pl?gene=MIR496
MIR3163	MicroRNA 3163	RNA Gene		13	GC11M066934	1.62774	https://www.genecards.org/cgi-bin/carddisp.pl?gene=MIR3163
TRPM7	Transient Receptor Potential Cation Channel Subfamily M Member 7	Protein Coding	Q96QT4	56	GC15M050552	1.60838	https://www.genecards.org/cgi-bin/carddisp.pl?gene=TRPM7
GJB1	Gap Junction Protein Beta 1	Protein Coding	P08034	60	GC0XP071212	1.60354	https://www.genecards.org/cgi-bin/carddisp.pl?gene=GJB1
LINC00511	Long Intergenic Non-Protein Coding RNA 511	RNA Gene		27	GC17M102619	1.60354	https://www.genecards.org/cgi-bin/carddisp.pl?gene=LINC00511
LINC00426	Long Intergenic Non-Protein Coding RNA 426	RNA Gene		22	GC13M030648	1.60354	https://www.genecards.org/cgi-bin/carddisp.pl?gene=LINC00426
DNM1L	Dynamin 1 Like	Protein Coding	O00429	60	GC12P032679	1.57809	https://www.genecards.org/cgi-bin/carddisp.pl?gene=DNM1L
PTGES3	Prostaglandin E Synthase 3	Protein Coding	Q15185	59	GC12M060687	1.57809	https://www.genecards.org/cgi-bin/carddisp.pl?gene=PTGES3
UVRAG	UV Radiation Resistance Associated	Protein Coding	Q9P2Y5	53	GC11P075815	1.57809	https://www.genecards.org/cgi-bin/carddisp.pl?gene=UVRAG
MIR324	MicroRNA 324	RNA Gene		28	GC17M007223	1.57809	https://www.genecards.org/cgi-bin/carddisp.pl?gene=MIR324
KLHDC10	Kelch Domain Containing 10	Protein Coding	Q6PID8	42	GC07P130070	1.57005	https://www.genecards.org/cgi-bin/carddisp.pl?gene=KLHDC10
IKBKB	Inhibitor Of Nuclear Factor Kappa B Kinase Subunit Beta	Protein Coding	O14920	66	GC08P042271	1.55119	https://www.genecards.org/cgi-bin/carddisp.pl?gene=IKBKB
JUN	Jun Proto-Oncogene, AP-1 Transcription Factor Subunit	Protein Coding	P05412	63	GC01M058780	1.55119	https://www.genecards.org/cgi-bin/carddisp.pl?gene=JUN
MYD88	MYD88 Innate Immune Signal Transduction Adaptor	Protein Coding	Q99836	61	GC03P042445	1.55119	https://www.genecards.org/cgi-bin/carddisp.pl?gene=MYD88
BRD4	Bromodomain Containing 4	Protein Coding	O60885	60	GC19M112059	1.55119	https://www.genecards.org/cgi-bin/carddisp.pl?gene=BRD4
ZFAS1	ZNFX1 Antisense RNA 1	RNA Gene		29	GC20P049276	1.55119	https://www.genecards.org/cgi-bin/carddisp.pl?gene=ZFAS1
MIR193A	MicroRNA 193a	RNA Gene		28	GC17P031559	1.55119	https://www.genecards.org/cgi-bin/carddisp.pl?gene=MIR193A
MIR381	MicroRNA 381	RNA Gene		27	GC14P122509	1.55119	https://www.genecards.org/cgi-bin/carddisp.pl?gene=MIR381
SLCO4A1-AS1	SLCO4A1 Antisense RNA 1	RNA Gene		23	GC20M062990	1.55119	https://www.genecards.org/cgi-bin/carddisp.pl?gene=SLCO4A1-AS1
NLRP3	NLR Family Pyrin Domain Containing 3	Protein Coding	Q96P20	62	GC01P247692	1.52255	https://www.genecards.org/cgi-bin/carddisp.pl?gene=NLRP3
RB1	RB Transcriptional Corepressor 1	Protein Coding	P06400	62	GC13P048303	1.52255	https://www.genecards.org/cgi-bin/carddisp.pl?gene=RB1
CD274	CD274 Molecule	Protein Coding	Q9NZQ7	59	GC09P005450	1.52255	https://www.genecards.org/cgi-bin/carddisp.pl?gene=CD274
TRAF6	TNF Receptor Associated Factor 6	Protein Coding	Q9Y4K3	59	GC11M036467	1.52255	https://www.genecards.org/cgi-bin/carddisp.pl?gene=TRAF6
PIK3R3	Phosphoinositide-3-Kinase Regulatory Subunit 3	Protein Coding	Q92569	57	GC01M046041	1.52255	https://www.genecards.org/cgi-bin/carddisp.pl?gene=PIK3R3
S100A4	S100 Calcium Binding Protein A4	Protein Coding	P26447	57	GC01M153543	1.52255	https://www.genecards.org/cgi-bin/carddisp.pl?gene=S100A4
CALCA	Calcitonin Related Polypeptide Alpha	Protein Coding	P06881	56	GC11M014966	1.52255	https://www.genecards.org/cgi-bin/carddisp.pl?gene=CALCA
HSPA4	Heat Shock Protein Family A (Hsp70) Member 4	Protein Coding	P34932	56	GC05P133148	1.52255	https://www.genecards.org/cgi-bin/carddisp.pl?gene=HSPA4
BNIP3	BCL2 Interacting Protein 3	Protein Coding	Q12983	54	GC10M131966	1.52255	https://www.genecards.org/cgi-bin/carddisp.pl?gene=BNIP3
SNHG14	Small Nucleolar RNA Host Gene 14	RNA Gene		26	GC15P201074	1.52255	https://www.genecards.org/cgi-bin/carddisp.pl?gene=SNHG14
LINC00900	Long Intergenic Non-Protein Coding RNA 900	RNA Gene		22	GC11M143773	1.52255	https://www.genecards.org/cgi-bin/carddisp.pl?gene=LINC00900
MT-TP	Mitochondrially Encoded TRNA-Pro (CCN)	RNA Gene		20	GCMTM015957	1.52255	https://www.genecards.org/cgi-bin/carddisp.pl?gene=MT-TP
NFE2L2	NFE2 Like BZIP Transcription Factor 2	Protein Coding	Q16236	64	GC02M177227	1.49178	https://www.genecards.org/cgi-bin/carddisp.pl?gene=NFE2L2
GJA1	Gap Junction Protein Alpha 1	Protein Coding	P17302	63	GC06P191766	1.49178	https://www.genecards.org/cgi-bin/carddisp.pl?gene=GJA1
DAPK1	Death Associated Protein Kinase 1	Protein Coding	P53355	62	GC09P087497	1.49178	https://www.genecards.org/cgi-bin/carddisp.pl?gene=DAPK1
FKBP1A	FKBP Prolyl Isomerase 1A	Protein Coding	P62942	61	GC20M001369	1.49178	https://www.genecards.org/cgi-bin/carddisp.pl?gene=FKBP1A
NR4A1	Nuclear Receptor Subfamily 4 Group A Member 1	Protein Coding	P22736	60	GC12P052022	1.49178	https://www.genecards.org/cgi-bin/carddisp.pl?gene=NR4A1
BECN1	Beclin 1	Protein Coding	Q14457	59	GC17M042810	1.49178	https://www.genecards.org/cgi-bin/carddisp.pl?gene=BECN1
FUNDC1	FUN14 Domain Containing 1	Protein Coding	Q8IVP5	47	GC0XM044523	1.49178	https://www.genecards.org/cgi-bin/carddisp.pl?gene=FUNDC1
BCL2	BCL2 Apoptosis Regulator	Protein Coding	P10415	64	GC18M063123	1.4652	https://www.genecards.org/cgi-bin/carddisp.pl?gene=BCL2
SQSTM1	Sequestosome 1	Protein Coding	Q13501	62	GC05P179806	1.4652	https://www.genecards.org/cgi-bin/carddisp.pl?gene=SQSTM1
BMI1	BMI1 Proto-Oncogene, Polycomb Ring Finger	Protein Coding	P35226	57	GC10P022422	1.4652	https://www.genecards.org/cgi-bin/carddisp.pl?gene=BMI1
LINC03058	Long Intergenic Non-Protein Coding RNA 3058	RNA Gene		12	GC14P062323	1.4652	https://www.genecards.org/cgi-bin/carddisp.pl?gene=LINC03058
EZH2	Enhancer Of Zeste 2 Polycomb Repressive Complex 2 Subunit	Protein Coding	Q15910	66	GC07M148807	1.45832	https://www.genecards.org/cgi-bin/carddisp.pl?gene=EZH2
SIRT1	Sirtuin 1	Protein Coding	Q96EB6	62	GC10P067884	1.45832	https://www.genecards.org/cgi-bin/carddisp.pl?gene=SIRT1
NEDD4	NEDD4 E3 Ubiquitin Protein Ligase	Protein Coding	P46934	60	GC15M055826	1.45832	https://www.genecards.org/cgi-bin/carddisp.pl?gene=NEDD4
THBS1	Thrombospondin 1	Protein Coding	P07996	59	GC15P039581	1.45832	https://www.genecards.org/cgi-bin/carddisp.pl?gene=THBS1
NR2C2	Nuclear Receptor Subfamily 2 Group C Member 2	Protein Coding	P49116	57	GC03P014947	1.45832	https://www.genecards.org/cgi-bin/carddisp.pl?gene=NR2C2
BNIP3L	BCL2 Interacting Protein 3 Like	Protein Coding	O60238	55	GC08P026383	1.45832	https://www.genecards.org/cgi-bin/carddisp.pl?gene=BNIP3L
CHMP4B	Charged Multivesicular Body Protein 4B	Protein Coding	Q9H444	54	GC20P055740	1.45832	https://www.genecards.org/cgi-bin/carddisp.pl?gene=CHMP4B
CXCL5	C-X-C Motif Chemokine Ligand 5	Protein Coding	P42830	53	GC04M073995	1.45832	https://www.genecards.org/cgi-bin/carddisp.pl?gene=CXCL5
IL32	Interleukin 32	Protein Coding	P24001	50	GC16P128088	1.45832	https://www.genecards.org/cgi-bin/carddisp.pl?gene=IL32
MIR29B1	MicroRNA 29b-1	RNA Gene		28	GC07M130877	1.45832	https://www.genecards.org/cgi-bin/carddisp.pl?gene=MIR29B1
C8orf44	Chromosome 8 Putative Open Reading Frame 44	RNA Gene	Q96CB5	27	GC08P066648	1.45832	https://www.genecards.org/cgi-bin/carddisp.pl?gene=C8orf44
ZNF436-AS1	ZNF436 Antisense RNA 1	RNA Gene	Q8NC38	22	GC01P023368	1.45832	https://www.genecards.org/cgi-bin/carddisp.pl?gene=ZNF436-AS1
LINC01833	Long Intergenic Non-Protein Coding RNA 1833	RNA Gene		19	GC02M044921	1.45832	https://www.genecards.org/cgi-bin/carddisp.pl?gene=LINC01833
LINC01936	Long Intergenic Non-Protein Coding RNA 1936	RNA Gene		15	GC02P030332	1.45832	https://www.genecards.org/cgi-bin/carddisp.pl?gene=LINC01936
DDIT3	DNA Damage Inducible Transcript 3	Protein Coding	P35638	59	GC12M057516	1.42131	https://www.genecards.org/cgi-bin/carddisp.pl?gene=DDIT3
PANX1	Pannexin 1	Protein Coding	Q96RD7	58	GC11P094128	1.42131	https://www.genecards.org/cgi-bin/carddisp.pl?gene=PANX1
LGALS3	Galectin 3	Protein Coding	P17931	57	GC14P055124	1.42131	https://www.genecards.org/cgi-bin/carddisp.pl?gene=LGALS3
SIRT6	Sirtuin 6	Protein Coding	Q8N6T7	57	GC19M004174	1.42131	https://www.genecards.org/cgi-bin/carddisp.pl?gene=SIRT6
NAT2	N-Acetyltransferase 2	Protein Coding	P11245	56	GC08P018391	1.42131	https://www.genecards.org/cgi-bin/carddisp.pl?gene=NAT2
LTBR	Lymphotoxin Beta Receptor	Protein Coding	P36941	53	GC12P006375	1.42131	https://www.genecards.org/cgi-bin/carddisp.pl?gene=LTBR
MAPT-AS1	MAPT Antisense RNA 1	RNA Gene		26	GC17M045799	1.42131	https://www.genecards.org/cgi-bin/carddisp.pl?gene=MAPT-AS1
VIM-AS1	VIM Antisense RNA 1	RNA Gene		24	GC10M017172	1.42131	https://www.genecards.org/cgi-bin/carddisp.pl?gene=VIM-AS1
MIR655	MicroRNA 655	RNA Gene		17	GC14P122528	1.42131	https://www.genecards.org/cgi-bin/carddisp.pl?gene=MIR655
LINC02576	Long Intergenic Non-Protein Coding RNA 2576	RNA Gene		14	GC02P066120	1.42131	https://www.genecards.org/cgi-bin/carddisp.pl?gene=LINC02576
MIR4458	MicroRNA 4458	RNA Gene		11	GC05P008460	1.42131	https://www.genecards.org/cgi-bin/carddisp.pl?gene=MIR4458
NAT1	N-Acetyltransferase 1	Protein Coding	P18440	57	GC08P018183	1.37929	https://www.genecards.org/cgi-bin/carddisp.pl?gene=NAT1
PDCD6IP	Programmed Cell Death 6 Interacting Protein	Protein Coding	Q8WUM4	56	GC03P033798	1.37929	https://www.genecards.org/cgi-bin/carddisp.pl?gene=PDCD6IP
FLOT1	Flotillin 1	Protein Coding	O75955	54	GC06M111434	1.37929	https://www.genecards.org/cgi-bin/carddisp.pl?gene=FLOT1
FLOT2	Flotillin 2	Protein Coding	Q14254	51	GC17M100473	1.37929	https://www.genecards.org/cgi-bin/carddisp.pl?gene=FLOT2
IL37	Interleukin 37	Protein Coding	Q9NZH6	51	GC02P157305	1.37929	https://www.genecards.org/cgi-bin/carddisp.pl?gene=IL37
MIR181B1	MicroRNA 181b-1	RNA Gene		28	GC01M198858	1.37929	https://www.genecards.org/cgi-bin/carddisp.pl?gene=MIR181B1
MIR181C	MicroRNA 181c	RNA Gene		28	GC19P161545	1.37929	https://www.genecards.org/cgi-bin/carddisp.pl?gene=MIR181C
MIR181B2	MicroRNA 181b-2	RNA Gene		27	GC09P124693	1.37929	https://www.genecards.org/cgi-bin/carddisp.pl?gene=MIR181B2
DIABLO	Diablo IAP-Binding Mitochondrial Protein	Protein Coding	Q9NR28	59	GC12M124897	1.37233	https://www.genecards.org/cgi-bin/carddisp.pl?gene=DIABLO
MYCNOS	MYCN Opposite Strand	RNA Gene	P40205	33	GC02M015918	1.37233	https://www.genecards.org/cgi-bin/carddisp.pl?gene=MYCNOS
FASN	Fatty Acid Synthase	Protein Coding	P49327	62	GC17M082078	1.32946	https://www.genecards.org/cgi-bin/carddisp.pl?gene=FASN
HNRNPA1	Heterogeneous Nuclear Ribonucleoprotein A1	Protein Coding	P09651	60	GC12P054280	1.32946	https://www.genecards.org/cgi-bin/carddisp.pl?gene=HNRNPA1
CDK9	Cyclin Dependent Kinase 9	Protein Coding	P50750	59	GC09P155954	1.32946	https://www.genecards.org/cgi-bin/carddisp.pl?gene=CDK9
SIRPA	Signal Regulatory Protein Alpha	Protein Coding	P78324	58	GC20P001894	1.32946	https://www.genecards.org/cgi-bin/carddisp.pl?gene=SIRPA
FERMT1	FERM Domain Containing Kindlin 1	Protein Coding	Q9BQL6	53	GC20M006074	1.32946	https://www.genecards.org/cgi-bin/carddisp.pl?gene=FERMT1
IL18BP	Interleukin 18 Binding Protein	Protein Coding	O95998	52	GC11P071998	1.32946	https://www.genecards.org/cgi-bin/carddisp.pl?gene=IL18BP
ARC	Activity Regulated Cytoskeleton Associated Protein	Protein Coding	Q7LC44	50	GC08M142611	1.32946	https://www.genecards.org/cgi-bin/carddisp.pl?gene=ARC
SLC25A37	Solute Carrier Family 25 Member 37	Protein Coding	Q9NYZ2	50	GC08P023528	1.32946	https://www.genecards.org/cgi-bin/carddisp.pl?gene=SLC25A37
TIMM50	Translocase Of Inner Mitochondrial Membrane 50	Protein Coding	Q3ZCQ8	50	GC19P039480	1.32946	https://www.genecards.org/cgi-bin/carddisp.pl?gene=TIMM50
DERL1	Derlin 1	Protein Coding	Q9BUN8	47	GC08M123013	1.32946	https://www.genecards.org/cgi-bin/carddisp.pl?gene=DERL1
H2AC25	H2A Clustered Histone 25	Protein Coding	Q7L7L0	43	GC01M230842	1.32946	https://www.genecards.org/cgi-bin/carddisp.pl?gene=H2AC25
FNDC4	Fibronectin Type III Domain Containing 4	Protein Coding	Q9H6D8	42	GC02M027491	1.32946	https://www.genecards.org/cgi-bin/carddisp.pl?gene=FNDC4
PPP1R3G	Protein Phosphatase 1 Regulatory Subunit 3G	Protein Coding	B7ZBB8	40	GC06P005085	1.32946	https://www.genecards.org/cgi-bin/carddisp.pl?gene=PPP1R3G
MEG3	Maternally Expressed 3	RNA Gene		36	GC14P122485	1.32946	https://www.genecards.org/cgi-bin/carddisp.pl?gene=MEG3
MIR7-1	MicroRNA 7-1	RNA Gene		24	GC09M126261	1.32946	https://www.genecards.org/cgi-bin/carddisp.pl?gene=MIR7-1
TRE-TTC3-1	TRNA-Glu (Anticodon TTC) 3-1	RNA Gene		17	GC01P083705	1.32946	https://www.genecards.org/cgi-bin/carddisp.pl?gene=TRE-TTC3-1
NFKBIA	NFKB Inhibitor Alpha	Protein Coding	P25963	63	GC14M035401	1.26452	https://www.genecards.org/cgi-bin/carddisp.pl?gene=NFKBIA
NGFR	Nerve Growth Factor Receptor	Protein Coding	P08138	60	GC17P049495	1.26452	https://www.genecards.org/cgi-bin/carddisp.pl?gene=NGFR
AURKC	Aurora Kinase C	Protein Coding	Q9UQB9	59	GC19P162760	1.26452	https://www.genecards.org/cgi-bin/carddisp.pl?gene=AURKC
FMR1	Fragile X Messenger Ribonucleoprotein 1	Protein Coding	Q06787	57	GC0XP148000	1.26452	https://www.genecards.org/cgi-bin/carddisp.pl?gene=FMR1
GNLY	Granulysin	Protein Coding	P22749	50	GC02P085685	1.24347	https://www.genecards.org/cgi-bin/carddisp.pl?gene=GNLY
PARP1	Poly(ADP-Ribose) Polymerase 1	Protein Coding	P09874	65	GC01M226360	1.21828	https://www.genecards.org/cgi-bin/carddisp.pl?gene=PARP1
HTRA2	HtrA Serine Peptidase 2	Protein Coding	O43464	59	GC02P074529	1.21828	https://www.genecards.org/cgi-bin/carddisp.pl?gene=HTRA2
MIR373	MicroRNA 373	RNA Gene		28	GC19P162649	1.21828	https://www.genecards.org/cgi-bin/carddisp.pl?gene=MIR373
HSPA5	Heat Shock Protein Family A (Hsp70) Member 5	Protein Coding	P11021	62	GC09M125234	1.19284	https://www.genecards.org/cgi-bin/carddisp.pl?gene=HSPA5
PRKAA2	Protein Kinase AMP-Activated Catalytic Subunit Alpha 2	Protein Coding	P54646	62	GC01P056645	1.16594	https://www.genecards.org/cgi-bin/carddisp.pl?gene=PRKAA2
PRKAA1	Protein Kinase AMP-Activated Catalytic Subunit Alpha 1	Protein Coding	Q13131	59	GC05M040759	1.16594	https://www.genecards.org/cgi-bin/carddisp.pl?gene=PRKAA1
PPM1B	Protein Phosphatase, Mg2+/Mn2+ Dependent 1B	Protein Coding	O75688	55	GC02P044167	1.16594	https://www.genecards.org/cgi-bin/carddisp.pl?gene=PPM1B
PITPNA	Phosphatidylinositol Transfer Protein Alpha	Protein Coding	Q00169	50	GC17M099678	1.16594	https://www.genecards.org/cgi-bin/carddisp.pl?gene=PITPNA
COX10-DT	COX10 Divergent Transcript	RNA Gene		23	GC17M100105	1.16594	https://www.genecards.org/cgi-bin/carddisp.pl?gene=COX10-DT
LNCAROD	LncRNA Activating Regulator Of DKK1	RNA Gene		15	GC10M052455	1.16594	https://www.genecards.org/cgi-bin/carddisp.pl?gene=LNCAROD
PPP3CB-AS1	PPP3CB Antisense RNA 1 (Head To Head)	RNA Gene		14	GC10P073495	1.16594	https://www.genecards.org/cgi-bin/carddisp.pl?gene=PPP3CB-AS1
TRA-TGC7-1	TRNA-Ala (Anticodon TGC) 7-1	RNA Gene		14	GC06M111328	1.16594	https://www.genecards.org/cgi-bin/carddisp.pl?gene=TRA-TGC7-1
HSP90AA1	Heat Shock Protein 90 Alpha Family Class A Member 1	Protein Coding	P07900	65	GC14M102080	1.1373	https://www.genecards.org/cgi-bin/carddisp.pl?gene=HSP90AA1
PRKN	Parkin RBR E3 Ubiquitin Protein Ligase	Protein Coding	O60260	62	GC06M161348	1.1373	https://www.genecards.org/cgi-bin/carddisp.pl?gene=PRKN
FASLG	Fas Ligand	Protein Coding	P48023	60	GC01P172659	1.1373	https://www.genecards.org/cgi-bin/carddisp.pl?gene=FASLG
TXN	Thioredoxin	Protein Coding	P10599	59	GC09M110243	1.1373	https://www.genecards.org/cgi-bin/carddisp.pl?gene=TXN
RALBP1	RalA Binding Protein 1	Protein Coding	Q15311	56	GC18P009465	1.1373	https://www.genecards.org/cgi-bin/carddisp.pl?gene=RALBP1
GSDMD	Gasdermin D	Protein Coding	P57764	53	GC08P143553	1.1373	https://www.genecards.org/cgi-bin/carddisp.pl?gene=GSDMD
TP53I3	Tumor Protein P53 Inducible Protein 3	Protein Coding	Q53FA7	51	GC02M024078	1.1373	https://www.genecards.org/cgi-bin/carddisp.pl?gene=TP53I3
HULC	Hepatocellular Carcinoma Up-Regulated Long Non-Coding RNA	RNA Gene		28	GC06P013430	1.1373	https://www.genecards.org/cgi-bin/carddisp.pl?gene=HULC
MIR1306	MicroRNA 1306	RNA Gene		25	GC22P020086	1.1373	https://www.genecards.org/cgi-bin/carddisp.pl?gene=MIR1306
MIR448	MicroRNA 448	RNA Gene		14	GC0XP114823	1.1373	https://www.genecards.org/cgi-bin/carddisp.pl?gene=MIR448
MIR3924	MicroRNA 3924	RNA Gene		12	GC10M057304	1.1373	https://www.genecards.org/cgi-bin/carddisp.pl?gene=MIR3924
ANGPT2	Angiopoietin 2	Protein Coding	O15123	61	GC08M006499	1.10773	https://www.genecards.org/cgi-bin/carddisp.pl?gene=ANGPT2
METTL3	Methyltransferase 3, N6-Adenosine-Methyltransferase Complex Catalytic Subunit	Protein Coding	Q86U44	55	GC14M021498	1.10773	https://www.genecards.org/cgi-bin/carddisp.pl?gene=METTL3
FNDC5	Fibronectin Type III Domain Containing 5	Protein Coding	Q8NAU1	47	GC01M037584	1.10773	https://www.genecards.org/cgi-bin/carddisp.pl?gene=FNDC5
IFNG	Interferon Gamma	Protein Coding	P01579	63	GC12M068154	1.10653	https://www.genecards.org/cgi-bin/carddisp.pl?gene=IFNG
STUB1	STIP1 Homology And U-Box Containing Protein 1	Protein Coding	Q9UNE7	57	GC16P128002	1.10653	https://www.genecards.org/cgi-bin/carddisp.pl?gene=STUB1
CDC37	Cell Division Cycle 37, HSP90 Cochaperone	Protein Coding	Q16543	56	GC19M010391	1.10653	https://www.genecards.org/cgi-bin/carddisp.pl?gene=CDC37
ZFP91	ZFP91 Zinc Finger Protein, Atypical E3 Ubiquitin Ligase	Protein Coding	Q96JP5	46	GC11P113622	1.10653	https://www.genecards.org/cgi-bin/carddisp.pl?gene=ZFP91
MIR10B	MicroRNA 10b	RNA Gene		30	GC02P176150	1.10653	https://www.genecards.org/cgi-bin/carddisp.pl?gene=MIR10B
MIR139	MicroRNA 139	RNA Gene		30	GC11M072615	1.10653	https://www.genecards.org/cgi-bin/carddisp.pl?gene=MIR139
MIR326	MicroRNA 326	RNA Gene		30	GC11M075335	1.10653	https://www.genecards.org/cgi-bin/carddisp.pl?gene=MIR326
MIR592	MicroRNA 592	RNA Gene		23	GC07M127058	1.10653	https://www.genecards.org/cgi-bin/carddisp.pl?gene=MIR592
MIR543	MicroRNA 543	RNA Gene		20	GC14P121527	1.10653	https://www.genecards.org/cgi-bin/carddisp.pl?gene=MIR543
RELA	RELA Proto-Oncogene, NF-KB Subunit	Protein Coding	Q04206	64	GC11M065653	1.07307	https://www.genecards.org/cgi-bin/carddisp.pl?gene=RELA
ADAM17	ADAM Metallopeptidase Domain 17	Protein Coding	P78536	63	GC02M009488	1.07307	https://www.genecards.org/cgi-bin/carddisp.pl?gene=ADAM17
KAT2B	Lysine Acetyltransferase 2B	Protein Coding	Q92831	62	GC03P028992	1.07307	https://www.genecards.org/cgi-bin/carddisp.pl?gene=KAT2B
TRPC6	Transient Receptor Potential Cation Channel Subfamily C Member 6	Protein Coding	Q9Y210	62	GC11M101451	1.07307	https://www.genecards.org/cgi-bin/carddisp.pl?gene=TRPC6
CASP10	Caspase 10	Protein Coding	Q92851	60	GC02P201182	1.07307	https://www.genecards.org/cgi-bin/carddisp.pl?gene=CASP10
SIRT5	Sirtuin 5	Protein Coding	Q9NXA8	58	GC06P013574	1.07307	https://www.genecards.org/cgi-bin/carddisp.pl?gene=SIRT5
AREL1	Apoptosis Resistant E3 Ubiquitin Protein Ligase 1	Protein Coding	O15033	46	GC14M074653	1.07307	https://www.genecards.org/cgi-bin/carddisp.pl?gene=AREL1
IAH1	Isoamyl Acetate Hydrolyzing Esterase 1 (Putative)	Protein Coding	Q2TAA2	43	GC02P009473	1.07307	https://www.genecards.org/cgi-bin/carddisp.pl?gene=IAH1
ARRDC1-AS1	ARRDC1 Antisense RNA 1	RNA Gene	Q9H2J1	32	GC09M137615	1.07307	https://www.genecards.org/cgi-bin/carddisp.pl?gene=ARRDC1-AS1
GABPB1-AS1	GABPB1 Antisense RNA 1	RNA Gene		24	GC15P201837	1.07307	https://www.genecards.org/cgi-bin/carddisp.pl?gene=GABPB1-AS1
LINC00920	Long Intergenic Non-Protein Coding RNA 920	RNA Gene		24	GC16P066408	1.07307	https://www.genecards.org/cgi-bin/carddisp.pl?gene=LINC00920
LINC01480	Long Intergenic Non-Protein Coding RNA 1480	RNA Gene		24	GC19P162141	1.07307	https://www.genecards.org/cgi-bin/carddisp.pl?gene=LINC01480
LINC01503	Long Intergenic Non-Protein Coding RNA 1503	RNA Gene		23	GC09P156036	1.07307	https://www.genecards.org/cgi-bin/carddisp.pl?gene=LINC01503
LINC01857	Long Intergenic Non-Protein Coding RNA 1857	RNA Gene		23	GC02P207663	1.07307	https://www.genecards.org/cgi-bin/carddisp.pl?gene=LINC01857
MEF2C-AS1	MEF2C Antisense RNA 1	RNA Gene		23	GC05P088883	1.07307	https://www.genecards.org/cgi-bin/carddisp.pl?gene=MEF2C-AS1
NCK1-DT	NCK1 Divergent Transcript	RNA Gene		23	GC03M136807	1.07307	https://www.genecards.org/cgi-bin/carddisp.pl?gene=NCK1-DT
PRR7-AS1	PRR7 Antisense RNA 1	RNA Gene		22	GC05M183583	1.07307	https://www.genecards.org/cgi-bin/carddisp.pl?gene=PRR7-AS1
LINC01237	Long Intergenic Non-Protein Coding RNA 1237	RNA Gene		19	GC02P241881	1.07307	https://www.genecards.org/cgi-bin/carddisp.pl?gene=LINC01237
LINC01679	Long Intergenic Non-Protein Coding RNA 1679	RNA Gene		19	GC21M043285	1.07307	https://www.genecards.org/cgi-bin/carddisp.pl?gene=LINC01679
LINC02446	Long Intergenic Non-Protein Coding RNA 2446	RNA Gene		19	GC12P080419	1.07307	https://www.genecards.org/cgi-bin/carddisp.pl?gene=LINC02446
ITGB1-DT	ITGB1 Divergent Transcript	RNA Gene		17	GC10P032959	1.07307	https://www.genecards.org/cgi-bin/carddisp.pl?gene=ITGB1-DT
ASH1L-AS1	ASH1L Antisense RNA 1	RNA Gene		15	GC01P155561	1.07307	https://www.genecards.org/cgi-bin/carddisp.pl?gene=ASH1L-AS1
LENG8-AS1	LENG8 Antisense RNA 1	RNA Gene		15	GC19M113038	1.07307	https://www.genecards.org/cgi-bin/carddisp.pl?gene=LENG8-AS1
STAM-DT	STAM Divergent Transcript	RNA Gene		15	GC10M017990	1.07307	https://www.genecards.org/cgi-bin/carddisp.pl?gene=STAM-DT
LCMT1-AS1	LCMT1 Antisense RNA 1	RNA Gene		14	GC16M025037	1.07307	https://www.genecards.org/cgi-bin/carddisp.pl?gene=LCMT1-AS1
AURKA	Aurora Kinase A	Protein Coding	O14965	65	GC20M056370	1.03605	https://www.genecards.org/cgi-bin/carddisp.pl?gene=AURKA
PLK1	Polo Like Kinase 1	Protein Coding	P53350	65	GC16P128614	1.03605	https://www.genecards.org/cgi-bin/carddisp.pl?gene=PLK1
TNFRSF10B	TNF Receptor Superfamily Member 10b	Protein Coding	O14763	62	GC08M023006	1.03605	https://www.genecards.org/cgi-bin/carddisp.pl?gene=TNFRSF10B
MYH9	Myosin Heavy Chain 9	Protein Coding	P35579	60	GC22M036281	1.03605	https://www.genecards.org/cgi-bin/carddisp.pl?gene=MYH9
TNFRSF10A	TNF Receptor Superfamily Member 10a	Protein Coding	O00220	57	GC08M023190	1.03605	https://www.genecards.org/cgi-bin/carddisp.pl?gene=TNFRSF10A
SOAT1	Sterol O-Acyltransferase 1	Protein Coding	P35610	56	GC01P180982	1.03605	https://www.genecards.org/cgi-bin/carddisp.pl?gene=SOAT1
DLEU2	Deleted In Lymphocytic Leukemia 2	RNA Gene		31	GC13M049913	1.03605	https://www.genecards.org/cgi-bin/carddisp.pl?gene=DLEU2
MIR211	MicroRNA 211	RNA Gene		30	GC15M031065	1.03605	https://www.genecards.org/cgi-bin/carddisp.pl?gene=MIR211
MIR34C	MicroRNA 34c	RNA Gene		30	GC11P116366	1.03605	https://www.genecards.org/cgi-bin/carddisp.pl?gene=MIR34C
MIR215	MicroRNA 215	RNA Gene		27	GC01M220117	1.03605	https://www.genecards.org/cgi-bin/carddisp.pl?gene=MIR215
OTUD6B-AS1	OTUD6B Antisense RNA 1 (Head To Head)	RNA Gene		21	GC08M091059	1.03605	https://www.genecards.org/cgi-bin/carddisp.pl?gene=OTUD6B-AS1
LINC00539	Long Intergenic Non-Protein Coding RNA 539	RNA Gene		16	GC13M026361	1.03605	https://www.genecards.org/cgi-bin/carddisp.pl?gene=LINC00539
GNAO1-AS1	GNAO1 Antisense RNA 1	RNA Gene		15	GC16M056194	1.03605	https://www.genecards.org/cgi-bin/carddisp.pl?gene=GNAO1-AS1
FLJ13224	Uncharacterized LOC79857	RNA Gene		14	GC12P031324	1.03605	https://www.genecards.org/cgi-bin/carddisp.pl?gene=FLJ13224
HGF	Hepatocyte Growth Factor	Protein Coding	P14210	65	GC07M081699	0.994042	https://www.genecards.org/cgi-bin/carddisp.pl?gene=HGF
BCL2L1	BCL2 Like 1	Protein Coding	Q07817	63	GC20M031664	0.994042	https://www.genecards.org/cgi-bin/carddisp.pl?gene=BCL2L1
SRC	SRC Proto-Oncogene, Non-Receptor Tyrosine Kinase	Protein Coding	P12931	63	GC20P037344	0.994042	https://www.genecards.org/cgi-bin/carddisp.pl?gene=SRC
CASP2	Caspase 2	Protein Coding	P42575	61	GC07P168207	0.994042	https://www.genecards.org/cgi-bin/carddisp.pl?gene=CASP2
ANXA1	Annexin A1	Protein Coding	P04083	60	GC09P073151	0.994042	https://www.genecards.org/cgi-bin/carddisp.pl?gene=ANXA1
KL	Klotho	Protein Coding	Q9UEF7	60	GC13P033016	0.994042	https://www.genecards.org/cgi-bin/carddisp.pl?gene=KL
MIF	Macrophage Migration Inhibitory Factor	Protein Coding	P14174	60	GC22P023894	0.994042	https://www.genecards.org/cgi-bin/carddisp.pl?gene=MIF
FPR1	Formyl Peptide Receptor 1	Protein Coding	P21462	59	GC19M051745	0.994042	https://www.genecards.org/cgi-bin/carddisp.pl?gene=FPR1
PINK1	PTEN Induced Kinase 1	Protein Coding	Q9BXM7	59	GC01P083848	0.994042	https://www.genecards.org/cgi-bin/carddisp.pl?gene=PINK1
OPA1	OPA1 Mitochondrial Dynamin Like GTPase	Protein Coding	O60313	56	GC03P193594	0.994042	https://www.genecards.org/cgi-bin/carddisp.pl?gene=OPA1
TNFRSF21	TNF Receptor Superfamily Member 21	Protein Coding	O75509	56	GC06M047231	0.994042	https://www.genecards.org/cgi-bin/carddisp.pl?gene=TNFRSF21
BBC3	BCL2 Binding Component 3	Protein Coding	Q96PG8	53	GC19M047220	0.994042	https://www.genecards.org/cgi-bin/carddisp.pl?gene=BBC3
TRIM72	Tripartite Motif Containing 72	Protein Coding	Q6ZMU5	47	GC16P128975	0.994042	https://www.genecards.org/cgi-bin/carddisp.pl?gene=TRIM72
UBE2H	Ubiquitin Conjugating Enzyme E2 H	Protein Coding	P62256	47	GC07M129830	0.994042	https://www.genecards.org/cgi-bin/carddisp.pl?gene=UBE2H
AVEN	Apoptosis And Caspase Activation Inhibitor	Protein Coding	Q9NQS1	46	GC15M049339	0.994042	https://www.genecards.org/cgi-bin/carddisp.pl?gene=AVEN
ZNF7	Zinc Finger Protein 7	Protein Coding	P17097	44	GC08P149172	0.994042	https://www.genecards.org/cgi-bin/carddisp.pl?gene=ZNF7
DLX6-AS1	DLX6 Antisense RNA 1	RNA Gene		31	GC07M097029	0.994042	https://www.genecards.org/cgi-bin/carddisp.pl?gene=DLX6-AS1
MIR216A	MicroRNA 216a	RNA Gene		28	GC02M055988	0.994042	https://www.genecards.org/cgi-bin/carddisp.pl?gene=MIR216A
HCG18	HLA Complex Group 18	RNA Gene		27	GC06M111415	0.994042	https://www.genecards.org/cgi-bin/carddisp.pl?gene=HCG18
ZFPM2-AS1	ZFPM2 Antisense RNA 1	RNA Gene		26	GC08M105466	0.994042	https://www.genecards.org/cgi-bin/carddisp.pl?gene=ZFPM2-AS1
MIR224	MicroRNA 224	RNA Gene		25	GC0XM151958	0.994042	https://www.genecards.org/cgi-bin/carddisp.pl?gene=MIR224
SNORD15A	Small Nucleolar RNA, C/D Box 15A	RNA Gene		24	GC11P075400	0.994042	https://www.genecards.org/cgi-bin/carddisp.pl?gene=SNORD15A
LINC01638	Long Intergenic Non-Protein Coding RNA 1638	RNA Gene		22	GC22M088154	0.994042	https://www.genecards.org/cgi-bin/carddisp.pl?gene=LINC01638
MIR4286	MicroRNA 4286	RNA Gene		20	GC08P010666	0.994042	https://www.genecards.org/cgi-bin/carddisp.pl?gene=MIR4286
CHROMR	Cholesterol Induced Regulator Of Metabolism RNA	RNA Gene		18	GC02P178477	0.994042	https://www.genecards.org/cgi-bin/carddisp.pl?gene=CHROMR
LASTR	LncRNA Associated With SART3 Regulation Of Splicing	RNA Gene		18	GC10M005746	0.994042	https://www.genecards.org/cgi-bin/carddisp.pl?gene=LASTR
MIR3182	MicroRNA 3182	RNA Gene		14	GC16P083508	0.994042	https://www.genecards.org/cgi-bin/carddisp.pl?gene=MIR3182
PTEN	Phosphatase And Tensin Homolog	Protein Coding	P60484	65	GC10P128607	0.944209	https://www.genecards.org/cgi-bin/carddisp.pl?gene=PTEN
GSK3A	Glycogen Synthase Kinase 3 Alpha	Protein Coding	P49840	63	GC19M112567	0.944209	https://www.genecards.org/cgi-bin/carddisp.pl?gene=GSK3A
ESR2	Estrogen Receptor 2	Protein Coding	Q92731	61	GC14M064084	0.944209	https://www.genecards.org/cgi-bin/carddisp.pl?gene=ESR2
SP1	Sp1 Transcription Factor	Protein Coding	P08047	60	GC12P053380	0.944209	https://www.genecards.org/cgi-bin/carddisp.pl?gene=SP1
C5	Complement C5	Protein Coding	P01031	59	GC09M127159	0.944209	https://www.genecards.org/cgi-bin/carddisp.pl?gene=C5
ATG5	Autophagy Related 5	Protein Coding	Q9H1Y0	58	GC06M106045	0.944209	https://www.genecards.org/cgi-bin/carddisp.pl?gene=ATG5
CD74	CD74 Molecule	Protein Coding	P04233	58	GC05M150378	0.944209	https://www.genecards.org/cgi-bin/carddisp.pl?gene=CD74
EGR1	Early Growth Response 1	Protein Coding	P18146	58	GC05P138465	0.944209	https://www.genecards.org/cgi-bin/carddisp.pl?gene=EGR1
C9	Complement C9	Protein Coding	P02748	56	GC05M039320	0.944209	https://www.genecards.org/cgi-bin/carddisp.pl?gene=C9
NOX4	NADPH Oxidase 4	Protein Coding	Q9NPH5	56	GC11M089324	0.944209	https://www.genecards.org/cgi-bin/carddisp.pl?gene=NOX4
C7	Complement C7	Protein Coding	P10643	54	GC05P040909	0.944209	https://www.genecards.org/cgi-bin/carddisp.pl?gene=C7
C6	Complement C6	Protein Coding	P13671	53	GC05M041142	0.944209	https://www.genecards.org/cgi-bin/carddisp.pl?gene=C6
RCN1	Reticulocalbin 1	Protein Coding	Q15293	53	GC11P032090	0.944209	https://www.genecards.org/cgi-bin/carddisp.pl?gene=RCN1
UHRF1	Ubiquitin Like With PHD And Ring Finger Domains 1	Protein Coding	Q96T88	53	GC19P161111	0.944209	https://www.genecards.org/cgi-bin/carddisp.pl?gene=UHRF1
AIFM2	AIF Family Member 2	Protein Coding	Q9BRQ8	52	GC10M070098	0.944209	https://www.genecards.org/cgi-bin/carddisp.pl?gene=AIFM2
TNFSF12	TNF Superfamily Member 12	Protein Coding	O43508	51	GC17P164144	0.944209	https://www.genecards.org/cgi-bin/carddisp.pl?gene=TNFSF12
MKRN1	Makorin Ring Finger Protein 1	Protein Coding	Q9UHC7	49	GC07M140453	0.944209	https://www.genecards.org/cgi-bin/carddisp.pl?gene=MKRN1
SNHG6	Small Nucleolar RNA Host Gene 6	RNA Gene		26	GC08M066895	0.944209	https://www.genecards.org/cgi-bin/carddisp.pl?gene=SNHG6
EPB41L4A-AS1	EPB41L4A Antisense RNA 1	RNA Gene		25	GC05P112160	0.944209	https://www.genecards.org/cgi-bin/carddisp.pl?gene=EPB41L4A-AS1
MIR376B	MicroRNA 376b	RNA Gene		20	GC14P122504	0.944209	https://www.genecards.org/cgi-bin/carddisp.pl?gene=MIR376B
LINC01060	Long Intergenic Non-Protein Coding RNA 1060	RNA Gene		18	GC04P188372	0.944209	https://www.genecards.org/cgi-bin/carddisp.pl?gene=LINC01060
TTC28-AS1	TTC28 Antisense RNA 1	RNA Gene		18	GC22P097089	0.944209	https://www.genecards.org/cgi-bin/carddisp.pl?gene=TTC28-AS1
OTULIN	OTU Deubiquitinase With Linear Linkage Specificity	Protein Coding	Q96BN8	52	GC05P015872	0.895417	https://www.genecards.org/cgi-bin/carddisp.pl?gene=OTULIN
CD40LG	CD40 Ligand	Protein Coding	P29965	62	GC0XP136649	0.879266	https://www.genecards.org/cgi-bin/carddisp.pl?gene=CD40LG
OGT	O-Linked N-Acetylglucosamine (GlcNAc) Transferase	Protein Coding	O15294	59	GC0XP072120	0.879266	https://www.genecards.org/cgi-bin/carddisp.pl?gene=OGT
BID	BH3 Interacting Domain Death Agonist	Protein Coding	P55957	57	GC22M017734	0.879266	https://www.genecards.org/cgi-bin/carddisp.pl?gene=BID
IFNB1	Interferon Beta 1	Protein Coding	P01574	56	GC09M021077	0.879266	https://www.genecards.org/cgi-bin/carddisp.pl?gene=IFNB1
ID1	Inhibitor Of DNA Binding 1	Protein Coding	P41134	54	GC20P055608	0.879266	https://www.genecards.org/cgi-bin/carddisp.pl?gene=ID1
MIR133B	MicroRNA 133b	RNA Gene		30	GC06P052148	0.879266	https://www.genecards.org/cgi-bin/carddisp.pl?gene=MIR133B
MIR155	MicroRNA 155	RNA Gene		30	GC21P025573	0.879266	https://www.genecards.org/cgi-bin/carddisp.pl?gene=MIR155
TLR3	Toll Like Receptor 3	Protein Coding	O15455	63	GC04P186059	0.858405	https://www.genecards.org/cgi-bin/carddisp.pl?gene=TLR3
KIAA1191	KIAA1191	Protein Coding	Q96A73	39	GC05M176346	0.858405	https://www.genecards.org/cgi-bin/carddisp.pl?gene=KIAA1191
STAT3	Signal Transducer And Activator Of Transcription 3	Protein Coding	P40763	66	GC17M042313	0.828715	https://www.genecards.org/cgi-bin/carddisp.pl?gene=STAT3
PAK1	P21 (RAC1) Activated Kinase 1	Protein Coding	Q13153	63	GC11M143344	0.756928	https://www.genecards.org/cgi-bin/carddisp.pl?gene=PAK1
SGK1	Serum/Glucocorticoid Regulated Kinase 1	Protein Coding	O00141	63	GC06M134169	0.756928	https://www.genecards.org/cgi-bin/carddisp.pl?gene=SGK1
CYP3A4	Cytochrome P450 Family 3 Subfamily A Member 4	Protein Coding	P08684	62	GC07M107017	0.756928	https://www.genecards.org/cgi-bin/carddisp.pl?gene=CYP3A4
CDC7	Cell Division Cycle 7	Protein Coding	O00311	60	GC01P091500	0.756928	https://www.genecards.org/cgi-bin/carddisp.pl?gene=CDC7
IDO1	Indoleamine 2,3-Dioxygenase 1	Protein Coding	P14902	59	GC08P045380	0.756928	https://www.genecards.org/cgi-bin/carddisp.pl?gene=IDO1
FANCG	FA Complementation Group G	Protein Coding	O15287	56	GC09M035073	0.756928	https://www.genecards.org/cgi-bin/carddisp.pl?gene=FANCG
SMN1	Survival Of Motor Neuron 1, Telomeric	Protein Coding	Q16637	54	GC05P070924	0.756928	https://www.genecards.org/cgi-bin/carddisp.pl?gene=SMN1
CERK	Ceramide Kinase	Protein Coding	Q8TCT0	53	GC22M046684	0.756928	https://www.genecards.org/cgi-bin/carddisp.pl?gene=CERK
SMN2	Survival Of Motor Neuron 2, Centromeric	Protein Coding	Q16637	51	GC05P070049	0.756928	https://www.genecards.org/cgi-bin/carddisp.pl?gene=SMN2
XCR1	X-C Motif Chemokine Receptor 1	Protein Coding	P46094	49	GC03M046016	0.756928	https://www.genecards.org/cgi-bin/carddisp.pl?gene=XCR1
CTSD	Cathepsin D	Protein Coding	P07339	65	GC11M001752	0.73584	https://www.genecards.org/cgi-bin/carddisp.pl?gene=CTSD
CLEC7A	C-Type Lectin Domain Containing 7A	Protein Coding	Q9BXN2	58	GC12M037043	0.73584	https://www.genecards.org/cgi-bin/carddisp.pl?gene=CLEC7A
MIR494	MicroRNA 494	RNA Gene		26	GC14P122521	0.73584	https://www.genecards.org/cgi-bin/carddisp.pl?gene=MIR494
IL1A	Interleukin 1 Alpha	Protein Coding	P01583	58	GC02M112773	0.722478	https://www.genecards.org/cgi-bin/carddisp.pl?gene=IL1A
PADI4	Peptidyl Arginine Deiminase 4	Protein Coding	Q9UM07	58	GC01P017308	0.722478	https://www.genecards.org/cgi-bin/carddisp.pl?gene=PADI4
TP63	Tumor Protein P63	Protein Coding	Q9H3D4	58	GC03P189598	0.722478	https://www.genecards.org/cgi-bin/carddisp.pl?gene=TP63
MIR485	MicroRNA 485	RNA Gene		26	GC14P122516	0.722478	https://www.genecards.org/cgi-bin/carddisp.pl?gene=MIR485
TRIM28	Tripartite Motif Containing 28	Protein Coding	Q13263	57	GC19P058544	0.698828	https://www.genecards.org/cgi-bin/carddisp.pl?gene=TRIM28
XRCC1	X-Ray Repair Cross Complementing 1	Protein Coding	P18887	57	GC19M043543	0.698828	https://www.genecards.org/cgi-bin/carddisp.pl?gene=XRCC1
RNF31	Ring Finger Protein 31	Protein Coding	Q96EP0	53	GC14P024146	0.698828	https://www.genecards.org/cgi-bin/carddisp.pl?gene=RNF31
RN7SL1	RNA Component Of Signal Recognition Particle 7SL1	RNA Gene		26	GC14P061003	0.698828	https://www.genecards.org/cgi-bin/carddisp.pl?gene=RN7SL1
SNCA	Synuclein Alpha	Protein Coding	P37840	65	GC04M089724	0.606984	https://www.genecards.org/cgi-bin/carddisp.pl?gene=SNCA
MRE11	MRE11 Homolog, Double Strand Break Repair Nuclease	Protein Coding	P49959	61	GC11M143522	0.606984	https://www.genecards.org/cgi-bin/carddisp.pl?gene=MRE11
HPRT1	Hypoxanthine Phosphoribosyltransferase 1	Protein Coding	P00492	60	GC0XP134460	0.606984	https://www.genecards.org/cgi-bin/carddisp.pl?gene=HPRT1
FAP	Fibroblast Activation Protein Alpha	Protein Coding	Q12884	59	GC02M162170	0.606984	https://www.genecards.org/cgi-bin/carddisp.pl?gene=FAP
CHL1	Cell Adhesion Molecule L1 Like	Protein Coding	O00533	57	GC03P000213	0.606984	https://www.genecards.org/cgi-bin/carddisp.pl?gene=CHL1
TRIM24	Tripartite Motif Containing 24	Protein Coding	O15164	57	GC07P138460	0.606984	https://www.genecards.org/cgi-bin/carddisp.pl?gene=TRIM24
TGFBR1	Transforming Growth Factor Beta Receptor 1	Protein Coding	P36897	66	GC09P109923	0.54204	https://www.genecards.org/cgi-bin/carddisp.pl?gene=TGFBR1
CDKN2A	Cyclin Dependent Kinase Inhibitor 2A	Protein Coding	Q8N726	63	GC09M021967	0.54204	https://www.genecards.org/cgi-bin/carddisp.pl?gene=CDKN2A
CREB1	CAMP Responsive Element Binding Protein 1	Protein Coding	P16220	63	GC02P207529	0.54204	https://www.genecards.org/cgi-bin/carddisp.pl?gene=CREB1
ACVR1B	Activin A Receptor Type 1B	Protein Coding	P36896	60	GC12P051951	0.54204	https://www.genecards.org/cgi-bin/carddisp.pl?gene=ACVR1B
CDK1	Cyclin Dependent Kinase 1	Protein Coding	P06493	60	GC10P060772	0.54204	https://www.genecards.org/cgi-bin/carddisp.pl?gene=CDK1
PYGM	Glycogen Phosphorylase, Muscle Associated	Protein Coding	P11217	60	GC11M064746	0.54204	https://www.genecards.org/cgi-bin/carddisp.pl?gene=PYGM
TARDBP	TAR DNA Binding Protein	Protein Coding	Q13148	59	GC01P083318	0.54204	https://www.genecards.org/cgi-bin/carddisp.pl?gene=TARDBP
TBK1	TANK Binding Kinase 1	Protein Coding	Q9UHD2	61	GC12P081858	0.495806	https://www.genecards.org/cgi-bin/carddisp.pl?gene=TBK1
CCL2	C-C Motif Chemokine Ligand 2	Protein Coding	P13500	62	GC17P034255	0.443462	https://www.genecards.org/cgi-bin/carddisp.pl?gene=CCL2
HIF1A	Hypoxia Inducible Factor 1 Subunit Alpha	Protein Coding	Q16665	62	GC14P061695	0.414821	https://www.genecards.org/cgi-bin/carddisp.pl?gene=HIF1A
DPEP1	Dipeptidase 1	Protein Coding	P16444	57	GC16P089613	0.385253	https://www.genecards.org/cgi-bin/carddisp.pl?gene=DPEP1
CHMP1A	Charged Multivesicular Body Protein 1A	Protein Coding	Q9HD42	52	GC16M089644	0.385253	https://www.genecards.org/cgi-bin/carddisp.pl?gene=CHMP1A
UBR2	Ubiquitin Protein Ligase E3 Component N-Recognin 2	Protein Coding	Q8IWV8	52	GC06P190875	0.385253	https://www.genecards.org/cgi-bin/carddisp.pl?gene=UBR2
MIR320A	MicroRNA 320a	RNA Gene		30	GC08M022506	0.385253	https://www.genecards.org/cgi-bin/carddisp.pl?gene=MIR320A
MT-TK	Mitochondrially Encoded TRNA-Lys (AAA/G)	RNA Gene		21	GCMTP008297	0.385253	https://www.genecards.org/cgi-bin/carddisp.pl?gene=MT-TK
PRMT1	Protein Arginine Methyltransferase 1	Protein Coding	Q99873	62	GC19P049675	0.38405	https://www.genecards.org/cgi-bin/carddisp.pl?gene=PRMT1
GPX4	Glutathione Peroxidase 4	Protein Coding	P36969	60	GC19P001103	0.38405	https://www.genecards.org/cgi-bin/carddisp.pl?gene=GPX4
SPP1	Secreted Phosphoprotein 1	Protein Coding	P10451	57	GC04P087975	0.38405	https://www.genecards.org/cgi-bin/carddisp.pl?gene=SPP1
MIR325	MicroRNA 325	RNA Gene		20	GC0XM077005	0.38405	https://www.genecards.org/cgi-bin/carddisp.pl?gene=MIR325
MYO1D-DT	MYO1D Divergent Transcript	RNA Gene		16	GC17P173522	0.38405	https://www.genecards.org/cgi-bin/carddisp.pl?gene=MYO1D-DT
MTOR	Mechanistic Target Of Rapamycin Kinase	Protein Coding	P42345	68	GC01M011106	0.350588	https://www.genecards.org/cgi-bin/carddisp.pl?gene=MTOR
IKBKG	Inhibitor Of Nuclear Factor Kappa B Kinase Regulatory Subunit Gamma	Protein Coding	Q9Y6K9	60	GC0XP154541	0.350588	https://www.genecards.org/cgi-bin/carddisp.pl?gene=IKBKG
LAMP2	Lysosomal Associated Membrane Protein 2	Protein Coding	P13473	57	GC0XM120426	0.350588	https://www.genecards.org/cgi-bin/carddisp.pl?gene=LAMP2
OPTN	Optineurin	Protein Coding	Q96CV9	56	GC10P013099	0.350588	https://www.genecards.org/cgi-bin/carddisp.pl?gene=OPTN
MPRIP	Myosin Phosphatase Rho Interacting Protein	Protein Coding	Q6WCQ1	50	GC17P017042	0.350588	https://www.genecards.org/cgi-bin/carddisp.pl?gene=MPRIP
SHARPIN	SHANK Associated RH Domain Interactor	Protein Coding	Q9H0F6	50	GC08M144098	0.350588	https://www.genecards.org/cgi-bin/carddisp.pl?gene=SHARPIN
MIR98	MicroRNA 98	RNA Gene		26	GC0XM054049	0.350588	https://www.genecards.org/cgi-bin/carddisp.pl?gene=MIR98
BRAF	B-Raf Proto-Oncogene, Serine/Threonine Kinase	Protein Coding	P15056	67	GC07M140798	0.313575	https://www.genecards.org/cgi-bin/carddisp.pl?gene=BRAF
CHUK	Component Of Inhibitor Of Nuclear Factor Kappa B Kinase Complex	Protein Coding	O15111	63	GC10M100646	0.313575	https://www.genecards.org/cgi-bin/carddisp.pl?gene=CHUK
ACHE	Acetylcholinesterase (Yt Blood Group)	Protein Coding	P22303	60	GC07M100889	0.313575	https://www.genecards.org/cgi-bin/carddisp.pl?gene=ACHE
AFP	Alpha Fetoprotein	Protein Coding	P02771	59	GC04P073431	0.313575	https://www.genecards.org/cgi-bin/carddisp.pl?gene=AFP
TRIM25	Tripartite Motif Containing 25	Protein Coding	Q14258	57	GC17M056836	0.313575	https://www.genecards.org/cgi-bin/carddisp.pl?gene=TRIM25
CXCL1	C-X-C Motif Chemokine Ligand 1	Protein Coding	P09341	56	GC04P073869	0.313575	https://www.genecards.org/cgi-bin/carddisp.pl?gene=CXCL1
NFAT5	Nuclear Factor Of Activated T Cells 5	Protein Coding	O94916	53	GC16P069565	0.313575	https://www.genecards.org/cgi-bin/carddisp.pl?gene=NFAT5
VIL1	Villin 1	Protein Coding	P09327	50	GC02P218419	0.313575	https://www.genecards.org/cgi-bin/carddisp.pl?gene=VIL1
TUG1	Taurine Up-Regulated 1	Protein Coding	A0A6I8PU40	33	GC22P030969	0.313575	https://www.genecards.org/cgi-bin/carddisp.pl?gene=TUG1
MAPK1	Mitogen-Activated Protein Kinase 1	Protein Coding	P28482	66	GC22M021759	0.271564	https://www.genecards.org/cgi-bin/carddisp.pl?gene=MAPK1
CBL	Cbl Proto-Oncogene	Protein Coding	P22681	64	GC11P119206	0.271564	https://www.genecards.org/cgi-bin/carddisp.pl?gene=CBL
CPT2	Carnitine Palmitoyltransferase 2	Protein Coding	P23786	63	GC01P053196	0.271564	https://www.genecards.org/cgi-bin/carddisp.pl?gene=CPT2
MAPK8	Mitogen-Activated Protein Kinase 8	Protein Coding	P45983	63	GC10P048306	0.271564	https://www.genecards.org/cgi-bin/carddisp.pl?gene=MAPK8
GSN	Gelsolin	Protein Coding	P06396	61	GC09P121201	0.271564	https://www.genecards.org/cgi-bin/carddisp.pl?gene=GSN
MAPKAPK2	MAPK Activated Protein Kinase 2	Protein Coding	P49137	61	GC01P206684	0.271564	https://www.genecards.org/cgi-bin/carddisp.pl?gene=MAPKAPK2
CTSL	Cathepsin L	Protein Coding	P07711	60	GC09P087728	0.271564	https://www.genecards.org/cgi-bin/carddisp.pl?gene=CTSL
CTSH	Cathepsin H	Protein Coding	P09668	59	GC15M166441	0.271564	https://www.genecards.org/cgi-bin/carddisp.pl?gene=CTSH
CTSS	Cathepsin S	Protein Coding	P25774	59	GC01M150730	0.271564	https://www.genecards.org/cgi-bin/carddisp.pl?gene=CTSS
RARG	Retinoic Acid Receptor Gamma	Protein Coding	P13631	59	GC12M053210	0.271564	https://www.genecards.org/cgi-bin/carddisp.pl?gene=RARG
TNFRSF25	TNF Receptor Superfamily Member 25	Protein Coding	Q93038	55	GC01M006460	0.271564	https://www.genecards.org/cgi-bin/carddisp.pl?gene=TNFRSF25
DSTYK	Dual Serine/Threonine And Tyrosine Protein Kinase	Protein Coding	Q6XUX3	54	GC01M205111	0.271564	https://www.genecards.org/cgi-bin/carddisp.pl?gene=DSTYK
SYVN1	Synoviolin 1	Protein Coding	Q86TM6	53	GC11M142963	0.271564	https://www.genecards.org/cgi-bin/carddisp.pl?gene=SYVN1
BRAP	BRCA1 Associated Protein	Protein Coding	Q7Z569	51	GC12M111642	0.271564	https://www.genecards.org/cgi-bin/carddisp.pl?gene=BRAP
NFYA	Nuclear Transcription Factor Y Subunit Alpha	Protein Coding	P23511	51	GC06P190862	0.271564	https://www.genecards.org/cgi-bin/carddisp.pl?gene=NFYA
GBA3	Glucosylceramidase Beta 3 (Gene/Pseudogene)	Protein Coding	Q9H227	44	GC04P032279	0.271564	https://www.genecards.org/cgi-bin/carddisp.pl?gene=GBA3
LINC00472	Long Intergenic Non-Protein Coding RNA 472	RNA Gene	Q9H8W2	36	GC06M113435	0.271564	https://www.genecards.org/cgi-bin/carddisp.pl?gene=LINC00472
DNMT1	DNA Methyltransferase 1	Protein Coding	P26358	66	GC19M010133	0.221731	https://www.genecards.org/cgi-bin/carddisp.pl?gene=DNMT1
TSC2	TSC Complex Subunit 2	Protein Coding	P49815	64	GC16P128054	0.221731	https://www.genecards.org/cgi-bin/carddisp.pl?gene=TSC2
BUB1B	BUB1 Mitotic Checkpoint Serine/Threonine Kinase B	Protein Coding	O60566	63	GC15P040161	0.221731	https://www.genecards.org/cgi-bin/carddisp.pl?gene=BUB1B
EIF2AK3	Eukaryotic Translation Initiation Factor 2 Alpha Kinase 3	Protein Coding	Q9NZJ5	63	GC02M088556	0.221731	https://www.genecards.org/cgi-bin/carddisp.pl?gene=EIF2AK3
UGT1A1	UDP Glucuronosyltransferase Family 1 Member A1	Protein Coding	P22309	63	GC02P233760	0.221731	https://www.genecards.org/cgi-bin/carddisp.pl?gene=UGT1A1
BDNF	Brain Derived Neurotrophic Factor	Protein Coding	P23560	62	GC11M027654	0.221731	https://www.genecards.org/cgi-bin/carddisp.pl?gene=BDNF
HSPA8	Heat Shock Protein Family A (Hsp70) Member 8	Protein Coding	P11142	62	GC11M123057	0.221731	https://www.genecards.org/cgi-bin/carddisp.pl?gene=HSPA8
IRAK1	Interleukin 1 Receptor Associated Kinase 1	Protein Coding	P51617	62	GC0XM154010	0.221731	https://www.genecards.org/cgi-bin/carddisp.pl?gene=IRAK1
MAPK3	Mitogen-Activated Protein Kinase 3	Protein Coding	P27361	62	GC16M053300	0.221731	https://www.genecards.org/cgi-bin/carddisp.pl?gene=MAPK3
MAPT	Microtubule Associated Protein Tau	Protein Coding	P10636	62	GC17P045894	0.221731	https://www.genecards.org/cgi-bin/carddisp.pl?gene=MAPT
NQO1	NAD(P)H Quinone Dehydrogenase 1	Protein Coding	P15559	61	GC16M069706	0.221731	https://www.genecards.org/cgi-bin/carddisp.pl?gene=NQO1
HSPA1A	Heat Shock Protein Family A (Hsp70) Member 1A	Protein Coding	P0DMV8	60	GC06P190725	0.221731	https://www.genecards.org/cgi-bin/carddisp.pl?gene=HSPA1A
TAB2	TGF-Beta Activated Kinase 1 (MAP3K7) Binding Protein 2	Protein Coding	Q9NYJ8	60	GC06P192356	0.221731	https://www.genecards.org/cgi-bin/carddisp.pl?gene=TAB2
XBP1	X-Box Binding Protein 1	Protein Coding	P17861	59	GC22M028794	0.221731	https://www.genecards.org/cgi-bin/carddisp.pl?gene=XBP1
CALM1	Calmodulin 1	Protein Coding	P0DP23	58	GC14P090396	0.221731	https://www.genecards.org/cgi-bin/carddisp.pl?gene=CALM1
IKBKE	Inhibitor Of Nuclear Factor Kappa B Kinase Subunit Epsilon	Protein Coding	Q14164	58	GC01P206470	0.221731	https://www.genecards.org/cgi-bin/carddisp.pl?gene=IKBKE
IRF3	Interferon Regulatory Factor 3	Protein Coding	Q14653	58	GC19M049659	0.221731	https://www.genecards.org/cgi-bin/carddisp.pl?gene=IRF3
FLNC	Filamin C	Protein Coding	Q14315	57	GC07P128830	0.221731	https://www.genecards.org/cgi-bin/carddisp.pl?gene=FLNC
SKP2	S-Phase Kinase Associated Protein 2	Protein Coding	Q13309	57	GC05P036151	0.221731	https://www.genecards.org/cgi-bin/carddisp.pl?gene=SKP2
CALM2	Calmodulin 2	Protein Coding	P0DP24	56	GC02M047160	0.221731	https://www.genecards.org/cgi-bin/carddisp.pl?gene=CALM2
UBC	Ubiquitin C	Protein Coding	P0CG48	56	GC12M124911	0.221731	https://www.genecards.org/cgi-bin/carddisp.pl?gene=UBC
CALM3	Calmodulin 3	Protein Coding	P0DP25	55	GC19P046601	0.221731	https://www.genecards.org/cgi-bin/carddisp.pl?gene=CALM3
IGF2BP3	Insulin Like Growth Factor 2 MRNA Binding Protein 3	Protein Coding	O00425	55	GC07M023875	0.221731	https://www.genecards.org/cgi-bin/carddisp.pl?gene=IGF2BP3
SOX17	SRY-Box Transcription Factor 17	Protein Coding	Q9H6I2	55	GC08P054457	0.221731	https://www.genecards.org/cgi-bin/carddisp.pl?gene=SOX17
TAB1	TGF-Beta Activated Kinase 1 (MAP3K7) Binding Protein 1	Protein Coding	Q15750	55	GC22P097418	0.221731	https://www.genecards.org/cgi-bin/carddisp.pl?gene=TAB1
TICAM1	TIR Domain Containing Adaptor Molecule 1	Protein Coding	Q8IUC6	55	GC19M004815	0.221731	https://www.genecards.org/cgi-bin/carddisp.pl?gene=TICAM1
AGFG1	ArfGAP With FG Repeats 1	Protein Coding	P52594	53	GC02P227473	0.221731	https://www.genecards.org/cgi-bin/carddisp.pl?gene=AGFG1
RBCK1	RANBP2-Type And C3HC4-Type Zinc Finger Containing 1	Protein Coding	Q9BYM8	53	GC20P000407	0.221731	https://www.genecards.org/cgi-bin/carddisp.pl?gene=RBCK1
GRK4	G Protein-Coupled Receptor Kinase 4	Protein Coding	P32298	52	GC04P002963	0.221731	https://www.genecards.org/cgi-bin/carddisp.pl?gene=GRK4
H1-5	H1.5 Linker Histone, Cluster Member	Protein Coding	P16401	51	GC06M113006	0.221731	https://www.genecards.org/cgi-bin/carddisp.pl?gene=H1-5
TAB3	TGF-Beta Activated Kinase 1 (MAP3K7) Binding Protein 3	Protein Coding	Q8N5C8	51	GC0XM031070	0.221731	https://www.genecards.org/cgi-bin/carddisp.pl?gene=TAB3
AHRR	Aryl Hydrocarbon Receptor Repressor	Protein Coding	A9YTQ3	49	GC05P000321	0.221731	https://www.genecards.org/cgi-bin/carddisp.pl?gene=AHRR
MIB2	MIB E3 Ubiquitin Protein Ligase 2	Protein Coding	Q96AX9	49	GC01P082932	0.221731	https://www.genecards.org/cgi-bin/carddisp.pl?gene=MIB2
TNIP2	TNFAIP3 Interacting Protein 2	Protein Coding	Q8NFZ5	49	GC04M002741	0.221731	https://www.genecards.org/cgi-bin/carddisp.pl?gene=TNIP2
EIF2A	Eukaryotic Translation Initiation Factor 2A	Protein Coding	Q9BY44	48	GC03P150546	0.221731	https://www.genecards.org/cgi-bin/carddisp.pl?gene=EIF2A
DIRAS3	DIRAS Family GTPase 3	Protein Coding	O95661	42	GC01M068045	0.221731	https://www.genecards.org/cgi-bin/carddisp.pl?gene=DIRAS3
LINC00336	Long Intergenic Non-Protein Coding RNA 336	RNA Gene	Q6ZUF6	31	GC06M033586	0.221731	https://www.genecards.org/cgi-bin/carddisp.pl?gene=LINC00336
MIR125A	MicroRNA 125a	RNA Gene		30	GC19P162542	0.221731	https://www.genecards.org/cgi-bin/carddisp.pl?gene=MIR125A
OIP5-AS1	OIP5 Antisense RNA 1	RNA Gene		27	GC15P201627	0.221731	https://www.genecards.org/cgi-bin/carddisp.pl?gene=OIP5-AS1
MIR522	MicroRNA 522	RNA Gene		18	GC19P053751	0.221731	https://www.genecards.org/cgi-bin/carddisp.pl?gene=MIR522
MIR4443	MicroRNA 4443	RNA Gene		13	GC03P066812	0.221731	https://www.genecards.org/cgi-bin/carddisp.pl?gene=MIR4443
EIF2AK3-DT	EIF2AK3 Divergent Transcript	RNA Gene		12	GC02P100570	0.221731	https://www.genecards.org/cgi-bin/carddisp.pl?gene=EIF2AK3-DT
LCMT1P1	LCMT1 Pseudogene 1	Pseudogene		10	GC16P131526	0.221731	https://www.genecards.org/cgi-bin/carddisp.pl?gene=LCMT1P1
MIR6852	MicroRNA 6852	RNA Gene		8	GC09M035710	0.221731	https://www.genecards.org/cgi-bin/carddisp.pl?gene=MIR6852
EGFR	Epidermal Growth Factor Receptor	Protein Coding	P00533	68	GC07P055019	0.156788	https://www.genecards.org/cgi-bin/carddisp.pl?gene=EGFR
FLT3	Fms Related Receptor Tyrosine Kinase 3	Protein Coding	P36888	66	GC13M028003	0.156788	https://www.genecards.org/cgi-bin/carddisp.pl?gene=FLT3
JAK1	Janus Kinase 1	Protein Coding	P23458	66	GC01M064833	0.156788	https://www.genecards.org/cgi-bin/carddisp.pl?gene=JAK1
HMOX1	Heme Oxygenase 1	Protein Coding	P09601	65	GC22P035380	0.156788	https://www.genecards.org/cgi-bin/carddisp.pl?gene=HMOX1
IDH1	Isocitrate Dehydrogenase (NADP(+)) 1	Protein Coding	O75874	65	GC02M208236	0.156788	https://www.genecards.org/cgi-bin/carddisp.pl?gene=IDH1
IDH2	Isocitrate Dehydrogenase (NADP(+)) 2	Protein Coding	P48735	65	GC15M090083	0.156788	https://www.genecards.org/cgi-bin/carddisp.pl?gene=IDH2
ACTB	Actin Beta	Protein Coding	P60709	63	GC07M005922	0.156788	https://www.genecards.org/cgi-bin/carddisp.pl?gene=ACTB
BAX	BCL2 Associated X, Apoptosis Regulator	Protein Coding	Q07812	63	GC19P048954	0.156788	https://www.genecards.org/cgi-bin/carddisp.pl?gene=BAX
CDC42	Cell Division Cycle 42	Protein Coding	P60953	63	GC01P022052	0.156788	https://www.genecards.org/cgi-bin/carddisp.pl?gene=CDC42
DRD2	Dopamine Receptor D2	Protein Coding	P14416	63	GC11M113409	0.156788	https://www.genecards.org/cgi-bin/carddisp.pl?gene=DRD2
EPAS1	Endothelial PAS Domain Protein 1	Protein Coding	Q99814	63	GC02P046293	0.156788	https://www.genecards.org/cgi-bin/carddisp.pl?gene=EPAS1
HSP90AB1	Heat Shock Protein 90 Alpha Family Class B Member 1	Protein Coding	P08238	63	GC06P044246	0.156788	https://www.genecards.org/cgi-bin/carddisp.pl?gene=HSP90AB1
LMNA	Lamin A/C	Protein Coding	P02545	63	GC01P156082	0.156788	https://www.genecards.org/cgi-bin/carddisp.pl?gene=LMNA
NPM1	Nucleophosmin 1	Protein Coding	P06748	63	GC05P171387	0.156788	https://www.genecards.org/cgi-bin/carddisp.pl?gene=NPM1
PIKFYVE	Phosphoinositide Kinase, FYVE-Type Zinc Finger Containing	Protein Coding	Q9Y2I7	63	GC02P208266	0.156788	https://www.genecards.org/cgi-bin/carddisp.pl?gene=PIKFYVE
PKM	Pyruvate Kinase M1/2	Protein Coding	P14618	63	GC15M072199	0.156788	https://www.genecards.org/cgi-bin/carddisp.pl?gene=PKM
PTPN6	Protein Tyrosine Phosphatase Non-Receptor Type 6	Protein Coding	P29350	63	GC12P080294	0.156788	https://www.genecards.org/cgi-bin/carddisp.pl?gene=PTPN6
RARA	Retinoic Acid Receptor Alpha	Protein Coding	P10276	63	GC17P040309	0.156788	https://www.genecards.org/cgi-bin/carddisp.pl?gene=RARA
VIM	Vimentin	Protein Coding	P08670	63	GC10P017227	0.156788	https://www.genecards.org/cgi-bin/carddisp.pl?gene=VIM
YWHAE	Tyrosine 3-Monooxygenase/Tryptophan 5-Monooxygenase Activation Protein Epsilon	Protein Coding	P62258	63	GC17M099664	0.156788	https://www.genecards.org/cgi-bin/carddisp.pl?gene=YWHAE
APC	APC Regulator Of Wnt Signaling Pathway	Protein Coding	P25054	62	GC05P112707	0.156788	https://www.genecards.org/cgi-bin/carddisp.pl?gene=APC
ATP2A1	ATPase Sarcoplasmic/Endoplasmic Reticulum Ca2+ Transporting 1	Protein Coding	O14983	62	GC16P128791	0.156788	https://www.genecards.org/cgi-bin/carddisp.pl?gene=ATP2A1
CASP1	Caspase 1	Protein Coding	P29466	62	GC11M105025	0.156788	https://www.genecards.org/cgi-bin/carddisp.pl?gene=CASP1
CASP3	Caspase 3	Protein Coding	P42574	62	GC04M184627	0.156788	https://www.genecards.org/cgi-bin/carddisp.pl?gene=CASP3
CASP7	Caspase 7	Protein Coding	P55210	62	GC10P113679	0.156788	https://www.genecards.org/cgi-bin/carddisp.pl?gene=CASP7
CHRNA4	Cholinergic Receptor Nicotinic Alpha 4 Subunit	Protein Coding	P43681	62	GC20M063343	0.156788	https://www.genecards.org/cgi-bin/carddisp.pl?gene=CHRNA4
DDX3X	DEAD-Box Helicase 3 X-Linked	Protein Coding	O00571	62	GC0XP041333	0.156788	https://www.genecards.org/cgi-bin/carddisp.pl?gene=DDX3X
G6PD	Glucose-6-Phosphate Dehydrogenase	Protein Coding	P11413	62	GC0XM154630	0.156788	https://www.genecards.org/cgi-bin/carddisp.pl?gene=G6PD
KEAP1	Kelch Like ECH Associated Protein 1	Protein Coding	Q14145	62	GC19M010486	0.156788	https://www.genecards.org/cgi-bin/carddisp.pl?gene=KEAP1
KRT18	Keratin 18	Protein Coding	P05783	62	GC12P052948	0.156788	https://www.genecards.org/cgi-bin/carddisp.pl?gene=KRT18
LEF1	Lymphoid Enhancer Binding Factor 1	Protein Coding	Q9UJU2	62	GC04M108047	0.156788	https://www.genecards.org/cgi-bin/carddisp.pl?gene=LEF1
MMP13	Matrix Metallopeptidase 13	Protein Coding	P45452	62	GC11M102942	0.156788	https://www.genecards.org/cgi-bin/carddisp.pl?gene=MMP13
PRDX1	Peroxiredoxin 1	Protein Coding	Q06830	62	GC01M045943	0.156788	https://www.genecards.org/cgi-bin/carddisp.pl?gene=PRDX1
VCP	Valosin Containing Protein	Protein Coding	P55072	62	GC09M035946	0.156788	https://www.genecards.org/cgi-bin/carddisp.pl?gene=VCP
CAD	Carbamoyl-Phosphate Synthetase 2, Aspartate Transcarbamylase, And Dihydroorotase	Protein Coding	P27708	61	GC02P027217	0.156788	https://www.genecards.org/cgi-bin/carddisp.pl?gene=CAD
CASP9	Caspase 9	Protein Coding	P55211	61	GC01M036228	0.156788	https://www.genecards.org/cgi-bin/carddisp.pl?gene=CASP9
EEF2	Eukaryotic Translation Elongation Factor 2	Protein Coding	P13639	61	GC19M003976	0.156788	https://www.genecards.org/cgi-bin/carddisp.pl?gene=EEF2
HSPA9	Heat Shock Protein Family A (Hsp70) Member 9	Protein Coding	P38646	61	GC05M138554	0.156788	https://www.genecards.org/cgi-bin/carddisp.pl?gene=HSPA9
HSPD1	Heat Shock Protein Family D (Hsp60) Member 1	Protein Coding	P10809	61	GC02M197486	0.156788	https://www.genecards.org/cgi-bin/carddisp.pl?gene=HSPD1
LRP1	LDL Receptor Related Protein 1	Protein Coding	Q07954	61	GC12P057128	0.156788	https://www.genecards.org/cgi-bin/carddisp.pl?gene=LRP1
STXBP1	Syntaxin Binding Protein 1	Protein Coding	P61764	61	GC09P155935	0.156788	https://www.genecards.org/cgi-bin/carddisp.pl?gene=STXBP1
TNFRSF1B	TNF Receptor Superfamily Member 1B	Protein Coding	P20333	61	GC01P083410	0.156788	https://www.genecards.org/cgi-bin/carddisp.pl?gene=TNFRSF1B
AHR	Aryl Hydrocarbon Receptor	Protein Coding	P35869	60	GC07P016916	0.156788	https://www.genecards.org/cgi-bin/carddisp.pl?gene=AHR
ATF4	Activating Transcription Factor 4	Protein Coding	P18848	60	GC22P039519	0.156788	https://www.genecards.org/cgi-bin/carddisp.pl?gene=ATF4
CASP4	Caspase 4	Protein Coding	P49662	60	GC11M104942	0.156788	https://www.genecards.org/cgi-bin/carddisp.pl?gene=CASP4
CUL3	Cullin 3	Protein Coding	Q13618	60	GC02M224470	0.156788	https://www.genecards.org/cgi-bin/carddisp.pl?gene=CUL3
KIF11	Kinesin Family Member 11	Protein Coding	P52732	60	GC10P092574	0.156788	https://www.genecards.org/cgi-bin/carddisp.pl?gene=KIF11
NOD2	Nucleotide Binding Oligomerization Domain Containing 2	Protein Coding	Q9HC29	60	GC16P050693	0.156788	https://www.genecards.org/cgi-bin/carddisp.pl?gene=NOD2
NR1H4	Nuclear Receptor Subfamily 1 Group H Member 4	Protein Coding	Q96RI1	60	GC12P100473	0.156788	https://www.genecards.org/cgi-bin/carddisp.pl?gene=NR1H4
PARK7	Parkinsonism Associated Deglycase	Protein Coding	Q99497	60	GC01P083149	0.156788	https://www.genecards.org/cgi-bin/carddisp.pl?gene=PARK7
RPL11	Ribosomal Protein L11	Protein Coding	P62913	60	GC01P023691	0.156788	https://www.genecards.org/cgi-bin/carddisp.pl?gene=RPL11
RPL5	Ribosomal Protein L5	Protein Coding	P46777	60	GC01P092865	0.156788	https://www.genecards.org/cgi-bin/carddisp.pl?gene=RPL5
RPS19	Ribosomal Protein S19	Protein Coding	P39019	60	GC19P162158	0.156788	https://www.genecards.org/cgi-bin/carddisp.pl?gene=RPS19
SLC16A1	Solute Carrier Family 16 Member 1	Protein Coding	P53985	60	GC01M113172	0.156788	https://www.genecards.org/cgi-bin/carddisp.pl?gene=SLC16A1
TNNT2	Troponin T2, Cardiac Type	Protein Coding	P45379	60	GC01M201359	0.156788	https://www.genecards.org/cgi-bin/carddisp.pl?gene=TNNT2
TPM1	Tropomyosin 1	Protein Coding	P09493	60	GC15P209649	0.156788	https://www.genecards.org/cgi-bin/carddisp.pl?gene=TPM1
TUBA4A	Tubulin Alpha 4a	Protein Coding	P68366	60	GC02M219249	0.156788	https://www.genecards.org/cgi-bin/carddisp.pl?gene=TUBA4A
YWHAG	Tyrosine 3-Monooxygenase/Tryptophan 5-Monooxygenase Activation Protein Gamma	Protein Coding	P61981	60	GC07M082147	0.156788	https://www.genecards.org/cgi-bin/carddisp.pl?gene=YWHAG
ALOX15	Arachidonate 15-Lipoxygenase	Protein Coding	P16050	59	GC17M004630	0.156788	https://www.genecards.org/cgi-bin/carddisp.pl?gene=ALOX15
ARHGEF2	Rho/Rac Guanine Nucleotide Exchange Factor 2	Protein Coding	Q92974	59	GC01M155946	0.156788	https://www.genecards.org/cgi-bin/carddisp.pl?gene=ARHGEF2
BAP1	BRCA1 Associated Deubiquitinase 1	Protein Coding	Q92560	59	GC03M052401	0.156788	https://www.genecards.org/cgi-bin/carddisp.pl?gene=BAP1
CLTC	Clathrin Heavy Chain	Protein Coding	Q00610	59	GC17P059619	0.156788	https://www.genecards.org/cgi-bin/carddisp.pl?gene=CLTC
DDX5	DEAD-Box Helicase 5	Protein Coding	P17844	59	GC17M064498	0.156788	https://www.genecards.org/cgi-bin/carddisp.pl?gene=DDX5
DHODH	Dihydroorotate Dehydrogenase (Quinone)	Protein Coding	Q02127	59	GC16P072008	0.156788	https://www.genecards.org/cgi-bin/carddisp.pl?gene=DHODH
EIF4EBP1	Eukaryotic Translation Initiation Factor 4E Binding Protein 1	Protein Coding	Q13541	59	GC08P045333	0.156788	https://www.genecards.org/cgi-bin/carddisp.pl?gene=EIF4EBP1
HNRNPA2B1	Heterogeneous Nuclear Ribonucleoprotein A2/B1	Protein Coding	P22626	59	GC07M026174	0.156788	https://www.genecards.org/cgi-bin/carddisp.pl?gene=HNRNPA2B1
IL4	Interleukin 4	Protein Coding	P05112	59	GC05P132673	0.156788	https://www.genecards.org/cgi-bin/carddisp.pl?gene=IL4
KRT1	Keratin 1	Protein Coding	P04264	59	GC12M052674	0.156788	https://www.genecards.org/cgi-bin/carddisp.pl?gene=KRT1
KRT14	Keratin 14	Protein Coding	P02533	59	GC17M041582	0.156788	https://www.genecards.org/cgi-bin/carddisp.pl?gene=KRT14
KRT8	Keratin 8	Protein Coding	P05787	59	GC12M052897	0.156788	https://www.genecards.org/cgi-bin/carddisp.pl?gene=KRT8
PPP1CB	Protein Phosphatase 1 Catalytic Subunit Beta	Protein Coding	P62140	59	GC02P030342	0.156788	https://www.genecards.org/cgi-bin/carddisp.pl?gene=PPP1CB
PRPS1	Phosphoribosyl Pyrophosphate Synthetase 1	Protein Coding	P60891	59	GC0XP107628	0.156788	https://www.genecards.org/cgi-bin/carddisp.pl?gene=PRPS1
RAD23B	RAD23 Homolog B, Nucleotide Excision Repair Protein	Protein Coding	P54727	59	GC09P107283	0.156788	https://www.genecards.org/cgi-bin/carddisp.pl?gene=RAD23B
RIPK2	Receptor Interacting Serine/Threonine Kinase 2	Protein Coding	O43353	59	GC08P090083	0.156788	https://www.genecards.org/cgi-bin/carddisp.pl?gene=RIPK2
TPM2	Tropomyosin 2	Protein Coding	P07951	59	GC09M036196	0.156788	https://www.genecards.org/cgi-bin/carddisp.pl?gene=TPM2
TPM3	Tropomyosin 3	Protein Coding	P06753	59	GC01M154155	0.156788	https://www.genecards.org/cgi-bin/carddisp.pl?gene=TPM3
TUBB4A	Tubulin Beta 4A Class IVa	Protein Coding	P04350	59	GC19M111727	0.156788	https://www.genecards.org/cgi-bin/carddisp.pl?gene=TUBB4A
KRT5	Keratin 5	Protein Coding	P13647	58	GC12M052514	0.156788	https://www.genecards.org/cgi-bin/carddisp.pl?gene=KRT5
LCN2	Lipocalin 2	Protein Coding	P80188	58	GC09P128149	0.156788	https://www.genecards.org/cgi-bin/carddisp.pl?gene=LCN2
MYH14	Myosin Heavy Chain 14	Protein Coding	Q7Z406	58	GC19P162473	0.156788	https://www.genecards.org/cgi-bin/carddisp.pl?gene=MYH14
PSMA3	Proteasome 20S Subunit Alpha 3	Protein Coding	P25788	58	GC14P058244	0.156788	https://www.genecards.org/cgi-bin/carddisp.pl?gene=PSMA3
SLC25A1	Solute Carrier Family 25 Member 1	Protein Coding	P53007	58	GC22M087890	0.156788	https://www.genecards.org/cgi-bin/carddisp.pl?gene=SLC25A1
SLC25A13	Solute Carrier Family 25 Member 13	Protein Coding	Q9UJS0	58	GC07M096120	0.156788	https://www.genecards.org/cgi-bin/carddisp.pl?gene=SLC25A13
TET2	Tet Methylcytosine Dioxygenase 2	Protein Coding	Q6N021	58	GC04P105145	0.156788	https://www.genecards.org/cgi-bin/carddisp.pl?gene=TET2
TRAF3	TNF Receptor Associated Factor 3	Protein Coding	Q13114	58	GC14P121536	0.156788	https://www.genecards.org/cgi-bin/carddisp.pl?gene=TRAF3
UBE2L3	Ubiquitin Conjugating Enzyme E2 L3	Protein Coding	P68036	58	GC22P021549	0.156788	https://www.genecards.org/cgi-bin/carddisp.pl?gene=UBE2L3
XRCC6	X-Ray Repair Cross Complementing 6	Protein Coding	P12956	58	GC22P097518	0.156788	https://www.genecards.org/cgi-bin/carddisp.pl?gene=XRCC6
ACTC1	Actin Alpha Cardiac Muscle 1	Protein Coding	P68032	57	GC15M034790	0.156788	https://www.genecards.org/cgi-bin/carddisp.pl?gene=ACTC1
AFG3L2	AFG3 Like Matrix AAA Peptidase Subunit 2	Protein Coding	Q9Y4W6	57	GC18M012328	0.156788	https://www.genecards.org/cgi-bin/carddisp.pl?gene=AFG3L2
AHSG	Alpha 2-HS Glycoprotein	Protein Coding	P02765	57	GC03P186742	0.156788	https://www.genecards.org/cgi-bin/carddisp.pl?gene=AHSG
ASIC1	Acid Sensing Ion Channel Subunit 1	Protein Coding	P78348	57	GC12P050057	0.156788	https://www.genecards.org/cgi-bin/carddisp.pl?gene=ASIC1
CADM1	Cell Adhesion Molecule 1	Protein Coding	Q9BY67	57	GC11M115169	0.156788	https://www.genecards.org/cgi-bin/carddisp.pl?gene=CADM1
EEF1A1	Eukaryotic Translation Elongation Factor 1 Alpha 1	Protein Coding	P68104	57	GC06M112131	0.156788	https://www.genecards.org/cgi-bin/carddisp.pl?gene=EEF1A1
EMD	Emerin	Protein Coding	P50402	57	GC0XP154379	0.156788	https://www.genecards.org/cgi-bin/carddisp.pl?gene=EMD
FUS	FUS RNA Binding Protein	Protein Coding	P35637	57	GC16P031180	0.156788	https://www.genecards.org/cgi-bin/carddisp.pl?gene=FUS
HPSE	Heparanase	Protein Coding	Q9Y251	57	GC04M083292	0.156788	https://www.genecards.org/cgi-bin/carddisp.pl?gene=HPSE
LTBP1	Latent Transforming Growth Factor Beta Binding Protein 1	Protein Coding	Q14766	57	GC02P032946	0.156788	https://www.genecards.org/cgi-bin/carddisp.pl?gene=LTBP1
MAP1B	Microtubule Associated Protein 1B	Protein Coding	P46821	57	GC05P072107	0.156788	https://www.genecards.org/cgi-bin/carddisp.pl?gene=MAP1B
NCL	Nucleolin	Protein Coding	P19338	57	GC02M231453	0.156788	https://www.genecards.org/cgi-bin/carddisp.pl?gene=NCL
NFS1	NFS1 Cysteine Desulfurase	Protein Coding	Q9Y697	57	GC20M035668	0.156788	https://www.genecards.org/cgi-bin/carddisp.pl?gene=NFS1
NUP214	Nucleoporin 214	Protein Coding	P35658	57	GC09P131125	0.156788	https://www.genecards.org/cgi-bin/carddisp.pl?gene=NUP214
PFKL	Phosphofructokinase, Liver Type	Protein Coding	P17858	57	GC21P044300	0.156788	https://www.genecards.org/cgi-bin/carddisp.pl?gene=PFKL
PRSS1	Serine Protease 1	Protein Coding	P07477	57	GC07P168180	0.156788	https://www.genecards.org/cgi-bin/carddisp.pl?gene=PRSS1
RANBP2	RAN Binding Protein 2	Protein Coding	P49792	57	GC02P108719	0.156788	https://www.genecards.org/cgi-bin/carddisp.pl?gene=RANBP2
RPL15	Ribosomal Protein L15	Protein Coding	P61313	57	GC03P023916	0.156788	https://www.genecards.org/cgi-bin/carddisp.pl?gene=RPL15
RPS6	Ribosomal Protein S6	Protein Coding	P62753	57	GC09M019375	0.156788	https://www.genecards.org/cgi-bin/carddisp.pl?gene=RPS6
TUBA1B	Tubulin Alpha 1b	Protein Coding	P68363	57	GC12M049127	0.156788	https://www.genecards.org/cgi-bin/carddisp.pl?gene=TUBA1B
TUBB4B	Tubulin Beta 4B Class IVb	Protein Coding	P68371	57	GC09P137241	0.156788	https://www.genecards.org/cgi-bin/carddisp.pl?gene=TUBB4B
TUFM	Tu Translation Elongation Factor, Mitochondrial	Protein Coding	P49411	57	GC16M053150	0.156788	https://www.genecards.org/cgi-bin/carddisp.pl?gene=TUFM
UGDH	UDP-Glucose 6-Dehydrogenase	Protein Coding	O60701	57	GC04M039502	0.156788	https://www.genecards.org/cgi-bin/carddisp.pl?gene=UGDH
ULK1	Unc-51 Like Autophagy Activating Kinase 1	Protein Coding	O75385	57	GC12P131894	0.156788	https://www.genecards.org/cgi-bin/carddisp.pl?gene=ULK1
XRCC5	X-Ray Repair Cross Complementing 5	Protein Coding	P13010	57	GC02P216107	0.156788	https://www.genecards.org/cgi-bin/carddisp.pl?gene=XRCC5
CALU	Calumenin	Protein Coding	O43852	56	GC07P128739	0.156788	https://www.genecards.org/cgi-bin/carddisp.pl?gene=CALU
CCT5	Chaperonin Containing TCP1 Subunit 5	Protein Coding	P48643	56	GC05P010249	0.156788	https://www.genecards.org/cgi-bin/carddisp.pl?gene=CCT5
CUL4A	Cullin 4A	Protein Coding	Q13619	56	GC13P113208	0.156788	https://www.genecards.org/cgi-bin/carddisp.pl?gene=CUL4A
ELP1	Elongator Acetyltransferase Complex Subunit 1	Protein Coding	O95163	56	GC09M126895	0.156788	https://www.genecards.org/cgi-bin/carddisp.pl?gene=ELP1
GBE1	1,4-Alpha-Glucan Branching Enzyme 1	Protein Coding	Q04446	56	GC03M081489	0.156788	https://www.genecards.org/cgi-bin/carddisp.pl?gene=GBE1
HNRNPU	Heterogeneous Nuclear Ribonucleoprotein U	Protein Coding	Q00839	56	GC01M245002	0.156788	https://www.genecards.org/cgi-bin/carddisp.pl?gene=HNRNPU
KLF6	KLF Transcription Factor 6	Protein Coding	Q99612	56	GC10M003779	0.156788	https://www.genecards.org/cgi-bin/carddisp.pl?gene=KLF6
KRT10	Keratin 10	Protein Coding	P13645	56	GC17M040818	0.156788	https://www.genecards.org/cgi-bin/carddisp.pl?gene=KRT10
KRT19	Keratin 19	Protein Coding	P08727	56	GC17M041523	0.156788	https://www.genecards.org/cgi-bin/carddisp.pl?gene=KRT19
KRT7	Keratin 7	Protein Coding	P08729	56	GC12P052232	0.156788	https://www.genecards.org/cgi-bin/carddisp.pl?gene=KRT7
LGALS1	Galectin 1	Protein Coding	P09382	56	GC22P037675	0.156788	https://www.genecards.org/cgi-bin/carddisp.pl?gene=LGALS1
MYO5A	Myosin VA	Protein Coding	Q9Y4I1	56	GC15M167644	0.156788	https://www.genecards.org/cgi-bin/carddisp.pl?gene=MYO5A
MYO6	Myosin VI	Protein Coding	Q9UM54	56	GC06P075749	0.156788	https://www.genecards.org/cgi-bin/carddisp.pl?gene=MYO6
NRIP1	Nuclear Receptor Interacting Protein 1	Protein Coding	P48552	56	GC21M014961	0.156788	https://www.genecards.org/cgi-bin/carddisp.pl?gene=NRIP1
NSUN2	NOP2/Sun RNA Methyltransferase 2	Protein Coding	Q08J23	56	GC05M006599	0.156788	https://www.genecards.org/cgi-bin/carddisp.pl?gene=NSUN2
PABPC1	Poly(A) Binding Protein Cytoplasmic 1	Protein Coding	P11940	56	GC08M100685	0.156788	https://www.genecards.org/cgi-bin/carddisp.pl?gene=PABPC1
PABPN1	Poly(A) Binding Protein Nuclear 1	Protein Coding	Q86U42	56	GC14P064368	0.156788	https://www.genecards.org/cgi-bin/carddisp.pl?gene=PABPN1
PKP2	Plakophilin 2	Protein Coding	Q99959	56	GC12M032790	0.156788	https://www.genecards.org/cgi-bin/carddisp.pl?gene=PKP2
PLEC	Plectin	Protein Coding	Q15149	56	GC08M147570	0.156788	https://www.genecards.org/cgi-bin/carddisp.pl?gene=PLEC
RPL10A	Ribosomal Protein L10a	Protein Coding	P62906	56	GC06P190820	0.156788	https://www.genecards.org/cgi-bin/carddisp.pl?gene=RPL10A
RPL35	Ribosomal Protein L35	Protein Coding	P42766	56	GC09M124857	0.156788	https://www.genecards.org/cgi-bin/carddisp.pl?gene=RPL35
RPS20	Ribosomal Protein S20	Protein Coding	P60866	56	GC08M056067	0.156788	https://www.genecards.org/cgi-bin/carddisp.pl?gene=RPS20
S100A10	S100 Calcium Binding Protein A10	Protein Coding	P60903	56	GC01M168516	0.156788	https://www.genecards.org/cgi-bin/carddisp.pl?gene=S100A10
SFPQ	Splicing Factor Proline And Glutamine Rich	Protein Coding	P23246	56	GC01M035176	0.156788	https://www.genecards.org/cgi-bin/carddisp.pl?gene=SFPQ
SLC25A10	Solute Carrier Family 25 Member 10	Protein Coding	Q9UBX3	56	GC17P081712	0.156788	https://www.genecards.org/cgi-bin/carddisp.pl?gene=SLC25A10
SRSF1	Serine And Arginine Rich Splicing Factor 1	Protein Coding	Q07955	56	GC17M101438	0.156788	https://www.genecards.org/cgi-bin/carddisp.pl?gene=SRSF1
TCP1	T-Complex 1	Protein Coding	P17987	56	GC06M159778	0.156788	https://www.genecards.org/cgi-bin/carddisp.pl?gene=TCP1
TNFRSF8	TNF Receptor Superfamily Member 8	Protein Coding	P28908	56	GC01P012063	0.156788	https://www.genecards.org/cgi-bin/carddisp.pl?gene=TNFRSF8
UBE2D3	Ubiquitin Conjugating Enzyme E2 D3	Protein Coding	P61077	56	GC04M102794	0.156788	https://www.genecards.org/cgi-bin/carddisp.pl?gene=UBE2D3
VDAC2	Voltage Dependent Anion Channel 2	Protein Coding	P45880	56	GC10P075210	0.156788	https://www.genecards.org/cgi-bin/carddisp.pl?gene=VDAC2
AGO2	Argonaute RISC Catalytic Component 2	Protein Coding	Q9UKV8	55	GC08M141058	0.156788	https://www.genecards.org/cgi-bin/carddisp.pl?gene=AGO2
AP2B1	Adaptor Related Protein Complex 2 Subunit Beta 1	Protein Coding	P63010	55	GC17P035578	0.156788	https://www.genecards.org/cgi-bin/carddisp.pl?gene=AP2B1
AP2S1	Adaptor Related Protein Complex 2 Subunit Sigma 1	Protein Coding	P53680	55	GC19M046838	0.156788	https://www.genecards.org/cgi-bin/carddisp.pl?gene=AP2S1
BANF1	Barrier To Autointegration Nuclear Assembly Factor 1	Protein Coding	O75531	55	GC11P066002	0.156788	https://www.genecards.org/cgi-bin/carddisp.pl?gene=BANF1
CCT3	Chaperonin Containing TCP1 Subunit 3	Protein Coding	P49368	55	GC01M156308	0.156788	https://www.genecards.org/cgi-bin/carddisp.pl?gene=CCT3
CNBP	CCHC-Type Zinc Finger Nucleic Acid Binding Protein	Protein Coding	P62633	55	GC03M129167	0.156788	https://www.genecards.org/cgi-bin/carddisp.pl?gene=CNBP
COPA	COPI Coat Complex Subunit Alpha	Protein Coding	P53621	55	GC01M160288	0.156788	https://www.genecards.org/cgi-bin/carddisp.pl?gene=COPA
COPB2	COPI Coat Complex Subunit Beta 2	Protein Coding	P35606	55	GC03M139355	0.156788	https://www.genecards.org/cgi-bin/carddisp.pl?gene=COPB2
CPSF3	Cleavage And Polyadenylation Specific Factor 3	Protein Coding	Q9UKF6	55	GC02P009423	0.156788	https://www.genecards.org/cgi-bin/carddisp.pl?gene=CPSF3
DNAJA1	DnaJ Heat Shock Protein Family (Hsp40) Member A1	Protein Coding	P31689	55	GC09P033025	0.156788	https://www.genecards.org/cgi-bin/carddisp.pl?gene=DNAJA1
EIF4B	Eukaryotic Translation Initiation Factor 4B	Protein Coding	P23588	55	GC12P053006	0.156788	https://www.genecards.org/cgi-bin/carddisp.pl?gene=EIF4B
ELAVL1	ELAV Like RNA Binding Protein 1	Protein Coding	Q15717	55	GC19M007958	0.156788	https://www.genecards.org/cgi-bin/carddisp.pl?gene=ELAVL1
FLII	FLII Actin Remodeling Protein	Protein Coding	Q13045	55	GC17M018244	0.156788	https://www.genecards.org/cgi-bin/carddisp.pl?gene=FLII
HNRNPH1	Heterogeneous Nuclear Ribonucleoprotein H1	Protein Coding	P31943	55	GC05M179614	0.156788	https://www.genecards.org/cgi-bin/carddisp.pl?gene=HNRNPH1
KHDRBS1	KH RNA Binding Domain Containing, Signal Transduction Associated 1	Protein Coding	Q07666	55	GC01P032013	0.156788	https://www.genecards.org/cgi-bin/carddisp.pl?gene=KHDRBS1
KRT16	Keratin 16	Protein Coding	P08779	55	GC17M041609	0.156788	https://www.genecards.org/cgi-bin/carddisp.pl?gene=KRT16
KRT6A	Keratin 6A	Protein Coding	P02538	55	GC12M052490	0.156788	https://www.genecards.org/cgi-bin/carddisp.pl?gene=KRT6A
NDUFA4	NDUFA4 Mitochondrial Complex Associated	Protein Coding	O00483	55	GC07M010938	0.156788	https://www.genecards.org/cgi-bin/carddisp.pl?gene=NDUFA4
NLRP2	NLR Family Pyrin Domain Containing 2	Protein Coding	Q9NX02	55	GC19P054953	0.156788	https://www.genecards.org/cgi-bin/carddisp.pl?gene=NLRP2
PCBP1	Poly(RC) Binding Protein 1	Protein Coding	Q15365	55	GC02P070087	0.156788	https://www.genecards.org/cgi-bin/carddisp.pl?gene=PCBP1
PSMC4	Proteasome 26S Subunit, ATPase 4	Protein Coding	P43686	55	GC19P162065	0.156788	https://www.genecards.org/cgi-bin/carddisp.pl?gene=PSMC4
RPL13A	Ribosomal Protein L13a	Protein Coding	P40429	55	GC19P049487	0.156788	https://www.genecards.org/cgi-bin/carddisp.pl?gene=RPL13A
RPL26	Ribosomal Protein L26	Protein Coding	P61254	55	GC17M008377	0.156788	https://www.genecards.org/cgi-bin/carddisp.pl?gene=RPL26
RPL3	Ribosomal Protein L3	Protein Coding	P39023	55	GC22M088437	0.156788	https://www.genecards.org/cgi-bin/carddisp.pl?gene=RPL3
RPS10	Ribosomal Protein S10	Protein Coding	P46783	55	GC06M111696	0.156788	https://www.genecards.org/cgi-bin/carddisp.pl?gene=RPS10
RPS14	Ribosomal Protein S14	Protein Coding	P62263	55	GC05M150443	0.156788	https://www.genecards.org/cgi-bin/carddisp.pl?gene=RPS14
RPS17	Ribosomal Protein S17	Protein Coding	P08708	55	GC15M082536	0.156788	https://www.genecards.org/cgi-bin/carddisp.pl?gene=RPS17
RPS24	Ribosomal Protein S24	Protein Coding	P62847	55	GC10P078033	0.156788	https://www.genecards.org/cgi-bin/carddisp.pl?gene=RPS24
RPS27	Ribosomal Protein S27	Protein Coding	P42677	55	GC01P179953	0.156788	https://www.genecards.org/cgi-bin/carddisp.pl?gene=RPS27
RPS3	Ribosomal Protein S3	Protein Coding	P23396	55	GC11P115470	0.156788	https://www.genecards.org/cgi-bin/carddisp.pl?gene=RPS3
S100A6	S100 Calcium Binding Protein A6	Protein Coding	P06703	55	GC01M168562	0.156788	https://www.genecards.org/cgi-bin/carddisp.pl?gene=S100A6
SLC25A5	Solute Carrier Family 25 Member 5	Protein Coding	P05141	55	GC0XP119468	0.156788	https://www.genecards.org/cgi-bin/carddisp.pl?gene=SLC25A5
TRA2B	Transformer 2 Beta Homolog	Protein Coding	P62995	55	GC03M185914	0.156788	https://www.genecards.org/cgi-bin/carddisp.pl?gene=TRA2B
TUBA1C	Tubulin Alpha 1c	Protein Coding	Q9BQE3	55	GC12P049188	0.156788	https://www.genecards.org/cgi-bin/carddisp.pl?gene=TUBA1C
TUBB6	Tubulin Beta 6 Class V	Protein Coding	Q9BUF5	55	GC18P012307	0.156788	https://www.genecards.org/cgi-bin/carddisp.pl?gene=TUBB6
ADRM1	ADRM1 26S Proteasome Ubiquitin Receptor	Protein Coding	Q16186	54	GC20P062302	0.156788	https://www.genecards.org/cgi-bin/carddisp.pl?gene=ADRM1
DYNLL1	Dynein Light Chain LC8-Type 1	Protein Coding	P63167	54	GC12P120469	0.156788	https://www.genecards.org/cgi-bin/carddisp.pl?gene=DYNLL1
HSPA1B	Heat Shock Protein Family A (Hsp70) Member 1B	Protein Coding	P0DMV9	54	GC06P190724	0.156788	https://www.genecards.org/cgi-bin/carddisp.pl?gene=HSPA1B
LITAF	Lipopolysaccharide Induced TNF Factor	Protein Coding	Q99732	54	GC16M052525	0.156788	https://www.genecards.org/cgi-bin/carddisp.pl?gene=LITAF
PAWR	Pro-Apoptotic WT1 Regulator	Protein Coding	Q96IZ0	54	GC12M079574	0.156788	https://www.genecards.org/cgi-bin/carddisp.pl?gene=PAWR
PNKD	PNKD Metallo-Beta-Lactamase Domain Containing	Protein Coding	Q8N490	54	GC02P218270	0.156788	https://www.genecards.org/cgi-bin/carddisp.pl?gene=PNKD
PYCARD	PYD And CARD Domain Containing	Protein Coding	Q9ULZ3	54	GC16M031201	0.156788	https://www.genecards.org/cgi-bin/carddisp.pl?gene=PYCARD
RPL27	Ribosomal Protein L27	Protein Coding	P61353	54	GC17P042998	0.156788	https://www.genecards.org/cgi-bin/carddisp.pl?gene=RPL27
RPS26	Ribosomal Protein S26	Protein Coding	P62854	54	GC12P081617	0.156788	https://www.genecards.org/cgi-bin/carddisp.pl?gene=RPS26
SLC30A9	Solute Carrier Family 30 Member 9	Protein Coding	Q6PML9	54	GC04P042004	0.156788	https://www.genecards.org/cgi-bin/carddisp.pl?gene=SLC30A9
TANK	TRAF Family Member Associated NFKB Activator	Protein Coding	Q92844	54	GC02P161136	0.156788	https://www.genecards.org/cgi-bin/carddisp.pl?gene=TANK
TAX1BP1	Tax1 Binding Protein 1	Protein Coding	Q86VP1	54	GC07P027739	0.156788	https://www.genecards.org/cgi-bin/carddisp.pl?gene=TAX1BP1
YBX1	Y-Box Binding Protein 1	Protein Coding	P67809	54	GC01P042682	0.156788	https://www.genecards.org/cgi-bin/carddisp.pl?gene=YBX1
BAG2	BAG Cochaperone 2	Protein Coding	O95816	53	GC06P057172	0.156788	https://www.genecards.org/cgi-bin/carddisp.pl?gene=BAG2
DDX17	DEAD-Box Helicase 17	Protein Coding	Q92841	53	GC22M038483	0.156788	https://www.genecards.org/cgi-bin/carddisp.pl?gene=DDX17
H1-2	H1.2 Linker Histone, Cluster Member	Protein Coding	P16403	53	GC06M110951	0.156788	https://www.genecards.org/cgi-bin/carddisp.pl?gene=H1-2
HNRNPF	Heterogeneous Nuclear Ribonucleoprotein F	Protein Coding	P52597	53	GC10M043385	0.156788	https://www.genecards.org/cgi-bin/carddisp.pl?gene=HNRNPF
HNRNPL	Heterogeneous Nuclear Ribonucleoprotein L	Protein Coding	P14866	53	GC19M038836	0.156788	https://www.genecards.org/cgi-bin/carddisp.pl?gene=HNRNPL
IGF2BP1	Insulin Like Growth Factor 2 MRNA Binding Protein 1	Protein Coding	Q9NZI8	53	GC17P165489	0.156788	https://www.genecards.org/cgi-bin/carddisp.pl?gene=IGF2BP1
IL24	Interleukin 24	Protein Coding	Q13007	53	GC01P206897	0.156788	https://www.genecards.org/cgi-bin/carddisp.pl?gene=IL24
IQSEC1	IQ Motif And Sec7 Domain ArfGEF 1	Protein Coding	Q6DN90	53	GC03M029243	0.156788	https://www.genecards.org/cgi-bin/carddisp.pl?gene=IQSEC1
IVNS1ABP	Influenza Virus NS1A Binding Protein	Protein Coding	Q9Y6Y0	53	GC01M187173	0.156788	https://www.genecards.org/cgi-bin/carddisp.pl?gene=IVNS1ABP
MAP1LC3A	Microtubule Associated Protein 1 Light Chain 3 Alpha	Protein Coding	Q9H492	53	GC20P034546	0.156788	https://www.genecards.org/cgi-bin/carddisp.pl?gene=MAP1LC3A
MVP	Major Vault Protein	Protein Coding	Q14764	53	GC16P128875	0.156788	https://www.genecards.org/cgi-bin/carddisp.pl?gene=MVP
MYO1C	Myosin IC	Protein Coding	O00159	53	GC17M001464	0.156788	https://www.genecards.org/cgi-bin/carddisp.pl?gene=MYO1C
PCM1	Pericentriolar Material 1	Protein Coding	Q15154	53	GC08P017922	0.156788	https://www.genecards.org/cgi-bin/carddisp.pl?gene=PCM1
PDIA4	Protein Disulfide Isomerase Family A Member 4	Protein Coding	P13667	53	GC07M149003	0.156788	https://www.genecards.org/cgi-bin/carddisp.pl?gene=PDIA4
PDLIM7	PDZ And LIM Domain 7	Protein Coding	Q9NR12	53	GC05M177483	0.156788	https://www.genecards.org/cgi-bin/carddisp.pl?gene=PDLIM7
PRPF8	Pre-MRNA Processing Factor 8	Protein Coding	Q6P2Q9	53	GC17M001650	0.156788	https://www.genecards.org/cgi-bin/carddisp.pl?gene=PRPF8
RBMX	RNA Binding Motif Protein X-Linked	Protein Coding	P38159	53	GC0XM136848	0.156788	https://www.genecards.org/cgi-bin/carddisp.pl?gene=RBMX
RPL17	Ribosomal Protein L17	Protein Coding	P18621	53	GC18M049488	0.156788	https://www.genecards.org/cgi-bin/carddisp.pl?gene=RPL17
RPL22	Ribosomal Protein L22	Protein Coding	P35268	53	GC01M023454	0.156788	https://www.genecards.org/cgi-bin/carddisp.pl?gene=RPL22
RPL34	Ribosomal Protein L34	Protein Coding	P49207	53	GC04P108620	0.156788	https://www.genecards.org/cgi-bin/carddisp.pl?gene=RPL34
RPL4	Ribosomal Protein L4	Protein Coding	P36578	53	GC15M066498	0.156788	https://www.genecards.org/cgi-bin/carddisp.pl?gene=RPL4
RPL7	Ribosomal Protein L7	Protein Coding	P18124	53	GC08M073290	0.156788	https://www.genecards.org/cgi-bin/carddisp.pl?gene=RPL7
RPL7A	Ribosomal Protein L7a	Protein Coding	P62424	53	GC09P133348	0.156788	https://www.genecards.org/cgi-bin/carddisp.pl?gene=RPL7A
RPLP1	Ribosomal Protein Lateral Stalk Subunit P1	Protein Coding	P05386	53	GC15P202143	0.156788	https://www.genecards.org/cgi-bin/carddisp.pl?gene=RPLP1
RPLP2	Ribosomal Protein Lateral Stalk Subunit P2	Protein Coding	P05387	53	GC11P022705	0.156788	https://www.genecards.org/cgi-bin/carddisp.pl?gene=RPLP2
RPS12	Ribosomal Protein S12	Protein Coding	P25398	53	GC06P132814	0.156788	https://www.genecards.org/cgi-bin/carddisp.pl?gene=RPS12
RPS13	Ribosomal Protein S13	Protein Coding	P62277	53	GC11M018194	0.156788	https://www.genecards.org/cgi-bin/carddisp.pl?gene=RPS13
RPS16	Ribosomal Protein S16	Protein Coding	P62249	53	GC19M039433	0.156788	https://www.genecards.org/cgi-bin/carddisp.pl?gene=RPS16
RPS29	Ribosomal Protein S29	Protein Coding	P62273	53	GC14M049570	0.156788	https://www.genecards.org/cgi-bin/carddisp.pl?gene=RPS29
SLC25A6	Solute Carrier Family 25 Member 6	Protein Coding	P12236	53	GC0XM001386	0.156788	https://www.genecards.org/cgi-bin/carddisp.pl?gene=SLC25A6
SRSF3	Serine And Arginine Rich Splicing Factor 3	Protein Coding	P84103	53	GC06P190832	0.156788	https://www.genecards.org/cgi-bin/carddisp.pl?gene=SRSF3
SRSF9	Serine And Arginine Rich Splicing Factor 9	Protein Coding	Q13242	53	GC12M120461	0.156788	https://www.genecards.org/cgi-bin/carddisp.pl?gene=SRSF9
SSBP1	Single Stranded DNA Binding Protein 1	Protein Coding	Q04837	53	GC07P170124	0.156788	https://www.genecards.org/cgi-bin/carddisp.pl?gene=SSBP1
SVIL	Supervillin	Protein Coding	O95425	53	GC10M037458	0.156788	https://www.genecards.org/cgi-bin/carddisp.pl?gene=SVIL
TCOF1	Treacle Ribosome Biogenesis Factor 1	Protein Coding	Q13428	53	GC05P161193	0.156788	https://www.genecards.org/cgi-bin/carddisp.pl?gene=TCOF1
TXNIP	Thioredoxin Interacting Protein	Protein Coding	Q9H3M7	53	GC01M145992	0.156788	https://www.genecards.org/cgi-bin/carddisp.pl?gene=TXNIP
XRN2	5'-3' Exoribonuclease 2	Protein Coding	Q9H0D6	53	GC20P021303	0.156788	https://www.genecards.org/cgi-bin/carddisp.pl?gene=XRN2
ATAD3A	ATPase Family AAA Domain Containing 3A	Protein Coding	Q9NVI7	52	GC01P082923	0.156788	https://www.genecards.org/cgi-bin/carddisp.pl?gene=ATAD3A
ATXN2L	Ataxin 2 Like	Protein Coding	Q8WWM7	52	GC16P128789	0.156788	https://www.genecards.org/cgi-bin/carddisp.pl?gene=ATXN2L
CAPZA1	Capping Actin Protein Of Muscle Z-Line Subunit Alpha 1	Protein Coding	P52907	52	GC01P112619	0.156788	https://www.genecards.org/cgi-bin/carddisp.pl?gene=CAPZA1
CCNT1	Cyclin T1	Protein Coding	O60563	52	GC12M048688	0.156788	https://www.genecards.org/cgi-bin/carddisp.pl?gene=CCNT1
CCT8	Chaperonin Containing TCP1 Subunit 8	Protein Coding	P50990	52	GC21M029055	0.156788	https://www.genecards.org/cgi-bin/carddisp.pl?gene=CCT8
HNRNPH3	Heterogeneous Nuclear Ribonucleoprotein H3	Protein Coding	P31942	52	GC10P068331	0.156788	https://www.genecards.org/cgi-bin/carddisp.pl?gene=HNRNPH3
HNRNPM	Heterogeneous Nuclear Ribonucleoprotein M	Protein Coding	P52272	52	GC19P008444	0.156788	https://www.genecards.org/cgi-bin/carddisp.pl?gene=HNRNPM
KRT2	Keratin 2	Protein Coding	P35908	52	GC12M052944	0.156788	https://www.genecards.org/cgi-bin/carddisp.pl?gene=KRT2
KRT9	Keratin 9	Protein Coding	P35527	52	GC17M041565	0.156788	https://www.genecards.org/cgi-bin/carddisp.pl?gene=KRT9
MYL6	Myosin Light Chain 6	Protein Coding	P60660	52	GC12P056158	0.156788	https://www.genecards.org/cgi-bin/carddisp.pl?gene=MYL6
MYO1B	Myosin IB	Protein Coding	O43795	52	GC02P191246	0.156788	https://www.genecards.org/cgi-bin/carddisp.pl?gene=MYO1B
NLRP7	NLR Family Pyrin Domain Containing 7	Protein Coding	Q8WX94	52	GC19M054923	0.156788	https://www.genecards.org/cgi-bin/carddisp.pl?gene=NLRP7
PDIA6	Protein Disulfide Isomerase Family A Member 6	Protein Coding	Q15084	52	GC02M010784	0.156788	https://www.genecards.org/cgi-bin/carddisp.pl?gene=PDIA6
RFWD3	Ring Finger And WD Repeat Domain 3	Protein Coding	Q6PCD5	52	GC16M074621	0.156788	https://www.genecards.org/cgi-bin/carddisp.pl?gene=RFWD3
RPL13	Ribosomal Protein L13	Protein Coding	P26373	52	GC16P130833	0.156788	https://www.genecards.org/cgi-bin/carddisp.pl?gene=RPL13
RPL23	Ribosomal Protein L23	Protein Coding	P62829	52	GC17M038847	0.156788	https://www.genecards.org/cgi-bin/carddisp.pl?gene=RPL23
RPL23A	Ribosomal Protein L23a	Protein Coding	P62750	52	GC17P028719	0.156788	https://www.genecards.org/cgi-bin/carddisp.pl?gene=RPL23A
RPL6	Ribosomal Protein L6	Protein Coding	Q02878	52	GC12M112320	0.156788	https://www.genecards.org/cgi-bin/carddisp.pl?gene=RPL6
RPL9	Ribosomal Protein L9	Protein Coding	P32969	52	GC04M039452	0.156788	https://www.genecards.org/cgi-bin/carddisp.pl?gene=RPL9
RPS23	Ribosomal Protein S23	Protein Coding	P62266	52	GC05M082273	0.156788	https://www.genecards.org/cgi-bin/carddisp.pl?gene=RPS23
SNRPE	Small Nuclear Ribonucleoprotein Polypeptide E	Protein Coding	P62304	52	GC01P204255	0.156788	https://www.genecards.org/cgi-bin/carddisp.pl?gene=SNRPE
SRSF4	Serine And Arginine Rich Splicing Factor 4	Protein Coding	Q08170	52	GC01M029147	0.156788	https://www.genecards.org/cgi-bin/carddisp.pl?gene=SRSF4
SRSF6	Serine And Arginine Rich Splicing Factor 6	Protein Coding	Q13247	52	GC20P043457	0.156788	https://www.genecards.org/cgi-bin/carddisp.pl?gene=SRSF6
STXBP3	Syntaxin Binding Protein 3	Protein Coding	O00186	52	GC01P108746	0.156788	https://www.genecards.org/cgi-bin/carddisp.pl?gene=STXBP3
SYNCRIP	Synaptotagmin Binding Cytoplasmic RNA Interacting Protein	Protein Coding	O60506	52	GC06M085607	0.156788	https://www.genecards.org/cgi-bin/carddisp.pl?gene=SYNCRIP
TPM4	Tropomyosin 4	Protein Coding	P67936	52	GC19P161624	0.156788	https://www.genecards.org/cgi-bin/carddisp.pl?gene=TPM4
ALYREF	Aly/REF Export Factor	Protein Coding	Q86V81	51	GC17M081887	0.156788	https://www.genecards.org/cgi-bin/carddisp.pl?gene=ALYREF
BCLAF1	BCL2 Associated Transcription Factor 1	Protein Coding	Q9NYF8	51	GC06M136256	0.156788	https://www.genecards.org/cgi-bin/carddisp.pl?gene=BCLAF1
CLINT1	Clathrin Interactor 1	Protein Coding	Q14677	51	GC05M157785	0.156788	https://www.genecards.org/cgi-bin/carddisp.pl?gene=CLINT1
DNAJA2	DnaJ Heat Shock Protein Family (Hsp40) Member A2	Protein Coding	O60884	51	GC16M046955	0.156788	https://www.genecards.org/cgi-bin/carddisp.pl?gene=DNAJA2
FAF2	Fas Associated Factor Family Member 2	Protein Coding	Q96CS3	51	GC05P176447	0.156788	https://www.genecards.org/cgi-bin/carddisp.pl?gene=FAF2
FIP1L1	Factor Interacting With PAPOLA And CPSF1	Protein Coding	Q6UN15	51	GC04P053933	0.156788	https://www.genecards.org/cgi-bin/carddisp.pl?gene=FIP1L1
LACTB	Lactamase Beta	Protein Coding	P83111	51	GC15P203603	0.156788	https://www.genecards.org/cgi-bin/carddisp.pl?gene=LACTB
NME8	NME/NM23 Family Member 8	Protein Coding	Q8N427	51	GC07P038063	0.156788	https://www.genecards.org/cgi-bin/carddisp.pl?gene=NME8
RPL12	Ribosomal Protein L12	Protein Coding	P30050	51	GC09M127447	0.156788	https://www.genecards.org/cgi-bin/carddisp.pl?gene=RPL12
SRSF7	Serine And Arginine Rich Splicing Factor 7	Protein Coding	Q16629	51	GC02M038743	0.156788	https://www.genecards.org/cgi-bin/carddisp.pl?gene=SRSF7
TMEM165	Transmembrane Protein 165	Protein Coding	Q9HC07	51	GC04P055395	0.156788	https://www.genecards.org/cgi-bin/carddisp.pl?gene=TMEM165
WDR77	WD Repeat Domain 77	Protein Coding	Q9BQA1	51	GC01M111439	0.156788	https://www.genecards.org/cgi-bin/carddisp.pl?gene=WDR77
ADAMTSL4	ADAMTS Like 4	Protein Coding	Q6UY14	50	GC01P150549	0.156788	https://www.genecards.org/cgi-bin/carddisp.pl?gene=ADAMTSL4
ANO10	Anoctamin 10	Protein Coding	Q9NW15	50	GC03M043355	0.156788	https://www.genecards.org/cgi-bin/carddisp.pl?gene=ANO10
ATP5F1C	ATP Synthase F1 Subunit Gamma	Protein Coding	P36542	50	GC10P007789	0.156788	https://www.genecards.org/cgi-bin/carddisp.pl?gene=ATP5F1C
CALCOCO2	Calcium Binding And Coiled-Coil Domain 2	Protein Coding	Q13137	50	GC17P165480	0.156788	https://www.genecards.org/cgi-bin/carddisp.pl?gene=CALCOCO2
CAPN7	Calpain 7	Protein Coding	Q9Y6W3	50	GC03P028892	0.156788	https://www.genecards.org/cgi-bin/carddisp.pl?gene=CAPN7
CEP170	Centrosomal Protein 170	Protein Coding	Q5SW79	50	GC01M243124	0.156788	https://www.genecards.org/cgi-bin/carddisp.pl?gene=CEP170
CPSF6	Cleavage And Polyadenylation Specific Factor 6	Protein Coding	Q16630	50	GC12P069239	0.156788	https://www.genecards.org/cgi-bin/carddisp.pl?gene=CPSF6
HOOK1	Hook Microtubule Tethering Protein 1	Protein Coding	Q9UJC3	50	GC01P059814	0.156788	https://www.genecards.org/cgi-bin/carddisp.pl?gene=HOOK1
LRRFIP2	LRR Binding FLII Interacting Protein 2	Protein Coding	Q9Y608	50	GC03M037052	0.156788	https://www.genecards.org/cgi-bin/carddisp.pl?gene=LRRFIP2
MPP1	MAGUK P55 Scaffold Protein 1	Protein Coding	Q00013	50	GC0XM154779	0.156788	https://www.genecards.org/cgi-bin/carddisp.pl?gene=MPP1
MRPS12	Mitochondrial Ribosomal Protein S12	Protein Coding	O15235	50	GC19P038930	0.156788	https://www.genecards.org/cgi-bin/carddisp.pl?gene=MRPS12
MYL12A	Myosin Light Chain 12A	Protein Coding	P19105	50	GC18P003238	0.156788	https://www.genecards.org/cgi-bin/carddisp.pl?gene=MYL12A
PREB	Prolactin Regulatory Element Binding	Protein Coding	Q9HCU5	50	GC02M027130	0.156788	https://www.genecards.org/cgi-bin/carddisp.pl?gene=PREB
RBM14	RNA Binding Motif Protein 14	Protein Coding	Q96PK6	50	GC11P115148	0.156788	https://www.genecards.org/cgi-bin/carddisp.pl?gene=RBM14
RNGTT	RNA Guanylyltransferase And 5'-Phosphatase	Protein Coding	O60942	50	GC06M088609	0.156788	https://www.genecards.org/cgi-bin/carddisp.pl?gene=RNGTT
RPL28	Ribosomal Protein L28	Protein Coding	P46779	50	GC19P162696	0.156788	https://www.genecards.org/cgi-bin/carddisp.pl?gene=RPL28
RPL29	Ribosomal Protein L29	Protein Coding	P47914	50	GC03M055150	0.156788	https://www.genecards.org/cgi-bin/carddisp.pl?gene=RPL29
RPS4X	Ribosomal Protein S4 X-Linked	Protein Coding	P62701	50	GC0XM072255	0.156788	https://www.genecards.org/cgi-bin/carddisp.pl?gene=RPS4X
RPS8	Ribosomal Protein S8	Protein Coding	P62241	50	GC01P044775	0.156788	https://www.genecards.org/cgi-bin/carddisp.pl?gene=RPS8
SF1	Splicing Factor 1	Protein Coding	Q15637	50	GC11M064764	0.156788	https://www.genecards.org/cgi-bin/carddisp.pl?gene=SF1
TMOD3	Tropomodulin 3	Protein Coding	Q9NYL9	50	GC15P051829	0.156788	https://www.genecards.org/cgi-bin/carddisp.pl?gene=TMOD3
TNRC6B	Trinucleotide Repeat Containing Adaptor 6B	Protein Coding	Q9UPQ9	50	GC22P040044	0.156788	https://www.genecards.org/cgi-bin/carddisp.pl?gene=TNRC6B
TWF1	Twinfilin Actin Binding Protein 1	Protein Coding	Q12792	50	GC12M043793	0.156788	https://www.genecards.org/cgi-bin/carddisp.pl?gene=TWF1
YTHDC1	YTH N6-Methyladenosine RNA Binding Protein C1	Protein Coding	Q96MU7	50	GC04M068310	0.156788	https://www.genecards.org/cgi-bin/carddisp.pl?gene=YTHDC1
ZFP36	ZFP36 Ring Finger Protein	Protein Coding	P26651	50	GC19P039406	0.156788	https://www.genecards.org/cgi-bin/carddisp.pl?gene=ZFP36
ZNF217	Zinc Finger Protein 217	Protein Coding	O75362	50	GC20M053567	0.156788	https://www.genecards.org/cgi-bin/carddisp.pl?gene=ZNF217
AMBRA1	Autophagy And Beclin 1 Regulator 1	Protein Coding	Q9C0C7	49	GC11M142636	0.156788	https://www.genecards.org/cgi-bin/carddisp.pl?gene=AMBRA1
CALML5	Calmodulin Like 5	Protein Coding	Q9NZT1	49	GC10M005498	0.156788	https://www.genecards.org/cgi-bin/carddisp.pl?gene=CALML5
COPS2	COP9 Signalosome Subunit 2	Protein Coding	P61201	49	GC15M049106	0.156788	https://www.genecards.org/cgi-bin/carddisp.pl?gene=COPS2
G3BP2	G3BP Stress Granule Assembly Factor 2	Protein Coding	Q9UN86	49	GC04M075642	0.156788	https://www.genecards.org/cgi-bin/carddisp.pl?gene=G3BP2
GOLGA3	Golgin A3	Protein Coding	Q08378	49	GC12M132768	0.156788	https://www.genecards.org/cgi-bin/carddisp.pl?gene=GOLGA3
HELQ	Helicase, POLQ Like	Protein Coding	Q8TDG4	49	GC04M083407	0.156788	https://www.genecards.org/cgi-bin/carddisp.pl?gene=HELQ
KRT86	Keratin 86	Protein Coding	O43790	49	GC12P052249	0.156788	https://www.genecards.org/cgi-bin/carddisp.pl?gene=KRT86
LARP1	La Ribonucleoprotein 1, Translational Regulator	Protein Coding	Q6PKG0	49	GC05P154682	0.156788	https://www.genecards.org/cgi-bin/carddisp.pl?gene=LARP1
MYO1D	Myosin ID	Protein Coding	O94832	49	GC17M032492	0.156788	https://www.genecards.org/cgi-bin/carddisp.pl?gene=MYO1D
PKP3	Plakophilin 3	Protein Coding	Q9Y446	49	GC11P022599	0.156788	https://www.genecards.org/cgi-bin/carddisp.pl?gene=PKP3
RIOK1	RIO Kinase 1	Protein Coding	Q9BRS2	49	GC06P007389	0.156788	https://www.genecards.org/cgi-bin/carddisp.pl?gene=RIOK1
RPL38	Ribosomal Protein L38	Protein Coding	P63173	49	GC17P165933	0.156788	https://www.genecards.org/cgi-bin/carddisp.pl?gene=RPL38
RPS18	Ribosomal Protein S18	Protein Coding	P62269	49	GC06P190764	0.156788	https://www.genecards.org/cgi-bin/carddisp.pl?gene=RPS18
RPS25	Ribosomal Protein S25	Protein Coding	P62851	49	GC11M119015	0.156788	https://www.genecards.org/cgi-bin/carddisp.pl?gene=RPS25
SRRM2	Serine/Arginine Repetitive Matrix 2	Protein Coding	Q9UQ35	49	GC16P128079	0.156788	https://www.genecards.org/cgi-bin/carddisp.pl?gene=SRRM2
STK38	Serine/Threonine Kinase 38	Protein Coding	Q15208	49	GC06M036493	0.156788	https://www.genecards.org/cgi-bin/carddisp.pl?gene=STK38
TRIP6	Thyroid Hormone Receptor Interactor 6	Protein Coding	Q15654	49	GC07P100867	0.156788	https://www.genecards.org/cgi-bin/carddisp.pl?gene=TRIP6
GSDME	Gasdermin E	Protein Coding	O60443	48	GC07M024699	0.156788	https://www.genecards.org/cgi-bin/carddisp.pl?gene=GSDME
MGA	MAX Dimerization Protein MGA	Protein Coding	Q8IWI9	48	GC15P041621	0.156788	https://www.genecards.org/cgi-bin/carddisp.pl?gene=MGA
OTUD4	OTU Deubiquitinase 4	Protein Coding	Q01804	48	GC04M145110	0.156788	https://www.genecards.org/cgi-bin/carddisp.pl?gene=OTUD4
PRPF40A	Pre-MRNA Processing Factor 40 Homolog A	Protein Coding	O75400	48	GC02M152651	0.156788	https://www.genecards.org/cgi-bin/carddisp.pl?gene=PRPF40A
SEC16A	SEC16 Homolog A, Endoplasmic Reticulum Export Factor	Protein Coding	O15027	48	GC09M136440	0.156788	https://www.genecards.org/cgi-bin/carddisp.pl?gene=SEC16A
TANC2	Tetratricopeptide Repeat, Ankyrin Repeat And Coiled-Coil Containing 2	Protein Coding	Q9HCD6	48	GC17P165729	0.156788	https://www.genecards.org/cgi-bin/carddisp.pl?gene=TANC2
UBAP2	Ubiquitin Associated Protein 2	Protein Coding	Q5T6F2	48	GC09M033921	0.156788	https://www.genecards.org/cgi-bin/carddisp.pl?gene=UBAP2
CCT6A	Chaperonin Containing TCP1 Subunit 6A	Protein Coding	P40227	47	GC07P056051	0.156788	https://www.genecards.org/cgi-bin/carddisp.pl?gene=CCT6A
CDC42BPG	CDC42 Binding Protein Kinase Gamma	Protein Coding	Q6DT37	47	GC11M064823	0.156788	https://www.genecards.org/cgi-bin/carddisp.pl?gene=CDC42BPG
DCD	Dermcidin	Protein Coding	P81605	47	GC12M054644	0.156788	https://www.genecards.org/cgi-bin/carddisp.pl?gene=DCD
FAM83D	Family With Sequence Similarity 83 Member D	Protein Coding	Q9H4H8	47	GC20P038926	0.156788	https://www.genecards.org/cgi-bin/carddisp.pl?gene=FAM83D
GLTP	Glycolipid Transfer Protein	Protein Coding	Q9NZD2	47	GC12M109850	0.156788	https://www.genecards.org/cgi-bin/carddisp.pl?gene=GLTP
GOSR1	Golgi SNAP Receptor Complex Member 1	Protein Coding	O95249	47	GC17P030477	0.156788	https://www.genecards.org/cgi-bin/carddisp.pl?gene=GOSR1
HRNR	Hornerin	Protein Coding	Q86YZ3	47	GC01M152212	0.156788	https://www.genecards.org/cgi-bin/carddisp.pl?gene=HRNR
KCTD5	Potassium Channel Tetramerization Domain Containing 5	Protein Coding	Q9NXV2	47	GC16P002682	0.156788	https://www.genecards.org/cgi-bin/carddisp.pl?gene=KCTD5
MYL6B	Myosin Light Chain 6B	Protein Coding	P14649	47	GC12P081634	0.156788	https://www.genecards.org/cgi-bin/carddisp.pl?gene=MYL6B
NMI	N-Myc And STAT Interactor	Protein Coding	Q13287	47	GC02M151270	0.156788	https://www.genecards.org/cgi-bin/carddisp.pl?gene=NMI
PLEKHA5	Pleckstrin Homology Domain Containing A5	Protein Coding	Q9HAU0	47	GC12P019129	0.156788	https://www.genecards.org/cgi-bin/carddisp.pl?gene=PLEKHA5
POF1B	POF1B Actin Binding Protein	Protein Coding	Q8WVV4	47	GC0XM085277	0.156788	https://www.genecards.org/cgi-bin/carddisp.pl?gene=POF1B
RAI14	Retinoic Acid Induced 14	Protein Coding	Q9P0K7	47	GC05P034656	0.156788	https://www.genecards.org/cgi-bin/carddisp.pl?gene=RAI14
RBM25	RNA Binding Motif Protein 25	Protein Coding	P49756	47	GC14P073058	0.156788	https://www.genecards.org/cgi-bin/carddisp.pl?gene=RBM25
RPS27L	Ribosomal Protein S27 Like	Protein Coding	Q71UM5	47	GC15M166056	0.156788	https://www.genecards.org/cgi-bin/carddisp.pl?gene=RPS27L
SCYL2	SCY1 Like Pseudokinase 2	Protein Coding	Q6P3W7	47	GC12P100267	0.156788	https://www.genecards.org/cgi-bin/carddisp.pl?gene=SCYL2
SNRPF	Small Nuclear Ribonucleoprotein Polypeptide F	Protein Coding	P62306	47	GC12P095858	0.156788	https://www.genecards.org/cgi-bin/carddisp.pl?gene=SNRPF
SRSF10	Serine And Arginine Rich Splicing Factor 10	Protein Coding	O75494	47	GC01M023964	0.156788	https://www.genecards.org/cgi-bin/carddisp.pl?gene=SRSF10
UBL4A	Ubiquitin Like 4A	Protein Coding	P11441	47	GC0XM154483	0.156788	https://www.genecards.org/cgi-bin/carddisp.pl?gene=UBL4A
VBP1	VHL Binding Protein 1	Protein Coding	P61758	47	GC0XP155197	0.156788	https://www.genecards.org/cgi-bin/carddisp.pl?gene=VBP1
WRNIP1	WRN Helicase Interacting Protein 1	Protein Coding	Q96S55	47	GC06P010199	0.156788	https://www.genecards.org/cgi-bin/carddisp.pl?gene=WRNIP1
ZC3HAV1	Zinc Finger CCCH-Type Containing, Antiviral 1	Protein Coding	Q7Z2W4	47	GC07M139152	0.156788	https://www.genecards.org/cgi-bin/carddisp.pl?gene=ZC3HAV1
AKNA	AT-Hook Transcription Factor	Protein Coding	Q7Z591	46	GC09M127074	0.156788	https://www.genecards.org/cgi-bin/carddisp.pl?gene=AKNA
CHCHD4	Coiled-Coil-Helix-Coiled-Coil-Helix Domain Containing 4	Protein Coding	Q8N4Q1	46	GC03M029252	0.156788	https://www.genecards.org/cgi-bin/carddisp.pl?gene=CHCHD4
ESYT2	Extended Synaptotagmin 2	Protein Coding	A0FGR8	46	GC07M158730	0.156788	https://www.genecards.org/cgi-bin/carddisp.pl?gene=ESYT2
GTF3C3	General Transcription Factor IIIC Subunit 3	Protein Coding	Q9Y5Q9	46	GC02M196763	0.156788	https://www.genecards.org/cgi-bin/carddisp.pl?gene=GTF3C3
HEMGN	Hemogen	Protein Coding	Q9BXL5	46	GC09M126749	0.156788	https://www.genecards.org/cgi-bin/carddisp.pl?gene=HEMGN
HSPBAP1	HSPB1 Associated Protein 1	Protein Coding	Q96EW2	46	GC03M122739	0.156788	https://www.genecards.org/cgi-bin/carddisp.pl?gene=HSPBAP1
MYCBP	MYC Binding Protein	Protein Coding	Q99417	46	GC01M038862	0.156788	https://www.genecards.org/cgi-bin/carddisp.pl?gene=MYCBP
NUDT21	Nudix Hydrolase 21	Protein Coding	O43809	46	GC16M056429	0.156788	https://www.genecards.org/cgi-bin/carddisp.pl?gene=NUDT21
PNN	Pinin, Desmosome Associated Protein	Protein Coding	Q9H307	46	GC14P039175	0.156788	https://www.genecards.org/cgi-bin/carddisp.pl?gene=PNN
PPP1R12C	Protein Phosphatase 1 Regulatory Subunit 12C	Protein Coding	Q9BZL4	46	GC19M113059	0.156788	https://www.genecards.org/cgi-bin/carddisp.pl?gene=PPP1R12C
RCC2	Regulator Of Chromosome Condensation 2	Protein Coding	Q9P258	46	GC01M017406	0.156788	https://www.genecards.org/cgi-bin/carddisp.pl?gene=RCC2
THRAP3	Thyroid Hormone Receptor Associated Protein 3	Protein Coding	Q9Y2W1	46	GC01P084930	0.156788	https://www.genecards.org/cgi-bin/carddisp.pl?gene=THRAP3
TLE6	TLE Family Member 6, Subcortical Maternal Complex Member	Protein Coding	Q9H808	46	GC19P161037	0.156788	https://www.genecards.org/cgi-bin/carddisp.pl?gene=TLE6
TRA2A	Transformer 2 Alpha Homolog	Protein Coding	Q13595	46	GC07M023504	0.156788	https://www.genecards.org/cgi-bin/carddisp.pl?gene=TRA2A
ZNF146	Zinc Finger Protein 146	Protein Coding	Q15072	46	GC19P161978	0.156788	https://www.genecards.org/cgi-bin/carddisp.pl?gene=ZNF146
ZNF24	Zinc Finger Protein 24	Protein Coding	P17028	46	GC18M035332	0.156788	https://www.genecards.org/cgi-bin/carddisp.pl?gene=ZNF24
GCC2	GRIP And Coiled-Coil Domain Containing 2	Protein Coding	Q8IWJ2	45	GC02P108457	0.156788	https://www.genecards.org/cgi-bin/carddisp.pl?gene=GCC2
MLF2	Myeloid Leukemia Factor 2	Protein Coding	Q15773	45	GC12M036912	0.156788	https://www.genecards.org/cgi-bin/carddisp.pl?gene=MLF2
SP6	Sp6 Transcription Factor	Protein Coding	Q3SY56	45	GC17M047844	0.156788	https://www.genecards.org/cgi-bin/carddisp.pl?gene=SP6
SRP14	Signal Recognition Particle 14	Protein Coding	P37108	45	GC15M040035	0.156788	https://www.genecards.org/cgi-bin/carddisp.pl?gene=SRP14
TRAFD1	TRAF-Type Zinc Finger Domain Containing 1	Protein Coding	O14545	45	GC12P112125	0.156788	https://www.genecards.org/cgi-bin/carddisp.pl?gene=TRAFD1
ZSCAN20	Zinc Finger And SCAN Domain Containing 20	Protein Coding	P17040	45	GC01P084833	0.156788	https://www.genecards.org/cgi-bin/carddisp.pl?gene=ZSCAN20
AKAP8L	A-Kinase Anchoring Protein 8 Like	Protein Coding	Q9ULX6	44	GC19M015380	0.156788	https://www.genecards.org/cgi-bin/carddisp.pl?gene=AKAP8L
APOOL	Apolipoprotein O Like	Protein Coding	Q6UXV4	44	GC0XP085003	0.156788	https://www.genecards.org/cgi-bin/carddisp.pl?gene=APOOL
CARD6	Caspase Recruitment Domain Family Member 6	Protein Coding	Q9BX69	44	GC05P040841	0.156788	https://www.genecards.org/cgi-bin/carddisp.pl?gene=CARD6
CHTOP	Chromatin Target Of PRMT1	Protein Coding	Q9Y3Y2	44	GC01P153633	0.156788	https://www.genecards.org/cgi-bin/carddisp.pl?gene=CHTOP
CPSF2	Cleavage And Polyadenylation Specific Factor 2	Protein Coding	Q9P2I0	44	GC14P092121	0.156788	https://www.genecards.org/cgi-bin/carddisp.pl?gene=CPSF2
ERH	ERH MRNA Splicing And Mitosis Factor	Protein Coding	P84090	44	GC14M069380	0.156788	https://www.genecards.org/cgi-bin/carddisp.pl?gene=ERH
LRRC59	Leucine Rich Repeat Containing 59	Protein Coding	Q96AG4	44	GC17M050375	0.156788	https://www.genecards.org/cgi-bin/carddisp.pl?gene=LRRC59
PGAM4	Phosphoglycerate Mutase Family Member 4	Protein Coding	Q8N0Y7	44	GC0XM077967	0.156788	https://www.genecards.org/cgi-bin/carddisp.pl?gene=PGAM4
PRIMPOL	Primase And DNA Directed Polymerase	Protein Coding	Q96LW4	44	GC04P184649	0.156788	https://www.genecards.org/cgi-bin/carddisp.pl?gene=PRIMPOL
CEP44	Centrosomal Protein 44	Protein Coding	Q9C0F1	43	GC04P174283	0.156788	https://www.genecards.org/cgi-bin/carddisp.pl?gene=CEP44
CTAG2	Cancer/Testis Antigen 2	Protein Coding	O75638	43	GC0XM154651	0.156788	https://www.genecards.org/cgi-bin/carddisp.pl?gene=CTAG2
PALMD	Palmdelphin	Protein Coding	Q9NP74	43	GC01P099646	0.156788	https://www.genecards.org/cgi-bin/carddisp.pl?gene=PALMD
RPL39	Ribosomal Protein L39	Protein Coding	P62891	43	GC0XM119786	0.156788	https://www.genecards.org/cgi-bin/carddisp.pl?gene=RPL39
SERBP1	SERPINE1 MRNA Binding Protein 1	Protein Coding	Q8NC51	43	GC01M067407	0.156788	https://www.genecards.org/cgi-bin/carddisp.pl?gene=SERBP1
SLC22A17	Solute Carrier Family 22 Member 17	Protein Coding	Q8WUG5	43	GC14M023346	0.156788	https://www.genecards.org/cgi-bin/carddisp.pl?gene=SLC22A17
TMEM44	Transmembrane Protein 44	Protein Coding	Q2T9K0	43	GC03M194587	0.156788	https://www.genecards.org/cgi-bin/carddisp.pl?gene=TMEM44
H2AC12	H2A Clustered Histone 12	Protein Coding	Q96KK5	42	GC06P193533	0.156788	https://www.genecards.org/cgi-bin/carddisp.pl?gene=H2AC12
LIMCH1	LIM And Calponin Homology Domains 1	Protein Coding	Q9UPQ0	42	GC04P041362	0.156788	https://www.genecards.org/cgi-bin/carddisp.pl?gene=LIMCH1
OBI1	ORC Ubiquitin Ligase 1	Protein Coding	Q5W0B1	42	GC13M078615	0.156788	https://www.genecards.org/cgi-bin/carddisp.pl?gene=OBI1
OTUD1	OTU Deubiquitinase 1	Protein Coding	Q5VV17	42	GC10P023439	0.156788	https://www.genecards.org/cgi-bin/carddisp.pl?gene=OTUD1
TMEM263	Transmembrane Protein 263	Protein Coding	Q8WUH6	42	GC12P106955	0.156788	https://www.genecards.org/cgi-bin/carddisp.pl?gene=TMEM263
CRTAM	Cytotoxic And Regulatory T Cell Molecule	Protein Coding	O95727	41	GC11P128597	0.156788	https://www.genecards.org/cgi-bin/carddisp.pl?gene=CRTAM
H2BC12	H2B Clustered Histone 12	Protein Coding	O60814	41	GC06M111074	0.156788	https://www.genecards.org/cgi-bin/carddisp.pl?gene=H2BC12
MAIP1	Matrix AAA Peptidase Interacting Protein 1	Protein Coding	Q8WWC4	41	GC02P199956	0.156788	https://www.genecards.org/cgi-bin/carddisp.pl?gene=MAIP1
UTP11	UTP11 Small Subunit Processome Component	Protein Coding	Q9Y3A2	40	GC01P085088	0.156788	https://www.genecards.org/cgi-bin/carddisp.pl?gene=UTP11
ZAN	Zonadhesin	Protein Coding	Q9Y493	40	GC07P100733	0.156788	https://www.genecards.org/cgi-bin/carddisp.pl?gene=ZAN
ZKSCAN4	Zinc Finger With KRAB And SCAN Domains 4	Protein Coding	Q969J2	40	GC06M111269	0.156788	https://www.genecards.org/cgi-bin/carddisp.pl?gene=ZKSCAN4
LZTS3	Leucine Zipper Tumor Suppressor Family Member 3	Protein Coding	O60299	38	GC20M003162	0.156788	https://www.genecards.org/cgi-bin/carddisp.pl?gene=LZTS3
H1-10	H1.10 Linker Histone	Protein Coding	Q92522	37	GC03M132650	0.156788	https://www.genecards.org/cgi-bin/carddisp.pl?gene=H1-10
ZNF391	Zinc Finger Protein 391	Protein Coding	Q9UJN7	36	GC06P027374	0.156788	https://www.genecards.org/cgi-bin/carddisp.pl?gene=ZNF391
IGF2-AS	IGF2 Antisense RNA	RNA Gene	Q6U949	34	GC11P002140	0.156788	https://www.genecards.org/cgi-bin/carddisp.pl?gene=IGF2-AS
RHOXF2	Rhox Homeobox Family Member 2	Protein Coding	Q9BQY4	34	GC0XP120158	0.156788	https://www.genecards.org/cgi-bin/carddisp.pl?gene=RHOXF2
SNHG12	Small Nucleolar RNA Host Gene 12	RNA Gene	Q9BXW3	33	GC01M037333	0.156788	https://www.genecards.org/cgi-bin/carddisp.pl?gene=SNHG12
MIR96	MicroRNA 96	RNA Gene		29	GC07M129774	0.156788	https://www.genecards.org/cgi-bin/carddisp.pl?gene=MIR96
C20orf204	Chromosome 20 Open Reading Frame 204	Protein Coding	A0A1B0GTL2	28	GC20P069884	0.156788	https://www.genecards.org/cgi-bin/carddisp.pl?gene=C20orf204
HNF1A-AS1	HNF1A Antisense RNA 1	RNA Gene		28	GC12M124857	0.156788	https://www.genecards.org/cgi-bin/carddisp.pl?gene=HNF1A-AS1
MIR146B	MicroRNA 146b	RNA Gene		28	GC10P102436	0.156788	https://www.genecards.org/cgi-bin/carddisp.pl?gene=MIR146B
MIR369	MicroRNA 369	RNA Gene		28	GC14P122501	0.156788	https://www.genecards.org/cgi-bin/carddisp.pl?gene=MIR369
MIR137	MicroRNA 137	RNA Gene		27	GC01M098046	0.156788	https://www.genecards.org/cgi-bin/carddisp.pl?gene=MIR137
MIR183	MicroRNA 183	RNA Gene		27	GC07M129905	0.156788	https://www.genecards.org/cgi-bin/carddisp.pl?gene=MIR183
RBM14-RBM4	RBM14-RBM4 Readthrough	Protein Coding		27	GC11P066616	0.156788	https://www.genecards.org/cgi-bin/carddisp.pl?gene=RBM14-RBM4
CBR3-AS1	CBR3 Antisense RNA 1	RNA Gene		26	GC21M036090	0.156788	https://www.genecards.org/cgi-bin/carddisp.pl?gene=CBR3-AS1
MIR1-1	MicroRNA 1-1	RNA Gene		26	GC20P069833	0.156788	https://www.genecards.org/cgi-bin/carddisp.pl?gene=MIR1-1
MIR379	MicroRNA 379	RNA Gene		26	GC14P122507	0.156788	https://www.genecards.org/cgi-bin/carddisp.pl?gene=MIR379
SNHG16	Small Nucleolar RNA Host Gene 16	RNA Gene		26	GC17P166016	0.156788	https://www.genecards.org/cgi-bin/carddisp.pl?gene=SNHG16
MIR519D	MicroRNA 519d	RNA Gene		25	GC19P053713	0.156788	https://www.genecards.org/cgi-bin/carddisp.pl?gene=MIR519D
MIR532	MicroRNA 532	RNA Gene		24	GC0XP061710	0.156788	https://www.genecards.org/cgi-bin/carddisp.pl?gene=MIR532
FAM225A	Family With Sequence Similarity 225 Member A	RNA Gene		22	GC09P155476	0.156788	https://www.genecards.org/cgi-bin/carddisp.pl?gene=FAM225A
DINOL	Damage Induced Long Noncoding RNA	RNA Gene		17	GC06M112648	0.156788	https://www.genecards.org/cgi-bin/carddisp.pl?gene=DINOL
SLC12A2-DT	SLC12A2 Divergent Transcript	RNA Gene		15	GC05M127909	0.156788	https://www.genecards.org/cgi-bin/carddisp.pl?gene=SLC12A2-DT
ENSG00000281376	Apoptotic BCL2L1-Antisense Long Non-Coding RNA	RNA Gene		14	GC20P057041	0.156788	https://www.genecards.org/cgi-bin/carddisp.pl?gene=ENSG00000281376
MIR4485	MicroRNA 4485	RNA Gene		14	GC11M016164	0.156788	https://www.genecards.org/cgi-bin/carddisp.pl?gene=MIR4485
MIR1244-3	MicroRNA 1244-3	RNA Gene		13	GC12M037025	0.156788	https://www.genecards.org/cgi-bin/carddisp.pl?gene=MIR1244-3
NPTN-IT1	NPTN Intronic Transcript 1	RNA Gene		12	GC15M073566	0.156788	https://www.genecards.org/cgi-bin/carddisp.pl?gene=NPTN-IT1
MIR6848	MicroRNA 6848	RNA Gene		11	GC08M144317	0.156788	https://www.genecards.org/cgi-bin/carddisp.pl?gene=MIR6848
