# Supplementary material for: Integrated multi-omics analysis reveals necroptosis-related biomarker BIRC3 for early diagnosis and therapeutic targeting in preeclampsia
Source: PLoS One. 2025 Dec 1;20(12):e0337546. doi: 10.1371/journal.pone.0337546 (PMC12668491; doi:10.1371/journal.pone.0337546)
Supplement: S2 Table — (CSV) [file pone.0337546.s003.csv]

id	logFC	pvalue	p.adj	anno	sign
19085	6.36750067	4.04E-09	3.97E-05	LEP	Up
35987	3.559871073	8.49E-07	0.002729304	MIG7	Up
38333	3.355044964	0.000133805	0.060413802	ARHGEF4	Up
9392	3.090661384	0.001245211	0.140268915	CGB	Up
16290	3.028881394	0.037867355	0.366854097	CD86	Up
8845	3.023904689	1.23E-05	0.019802208	ARNT2	Up
386	2.906628623	0.000790902	0.124799267	LTF	Up
32861	2.851002916	0.004868503	0.203224035	HTRA4	Up
3342	2.816030189	7.03E-05	0.046922927	DNAH11	Up
3707	2.763491627	0.001960296	0.15957091	LHB	Up
15132	2.743822263	0.046153475	0.387756379	IRX5	Up
18910	2.733957103	2.56E-06	0.007658138	SIGLEC6	Up
14079	-2.672786055	0.038266732	0.368035913	ASB2	Down
18045	2.655237819	0.104128338	0.498040827	SERPINA3	Not sig
36020	-2.582096317	0.001509047	0.147710784	CRYM	Down
14672	2.492424896	8.69E-05	0.052576424	PLAT	Up
3167	2.473981978	0.000955892	0.133171438	DIO2	Up
39848	-2.464425535	0.000973664	0.133171438	OPRK1	Down
11163	2.458529922	1.80E-05	0.025295255	PAPPA2	Up
42760	-2.454781699	0.000985082	0.133171438	SLC28A2	Down
3701	-2.444104187	0.002350328	0.165863428	CLDN1	Down
5775	2.40865661	0.001042338	0.134682049	DUSP5P	Up
21732	2.392372351	0.000368109	0.089024789	FLT1	Up
13034	2.36361965	0.000567413	0.109231266	LOC100131176	Up
16592	-2.330314344	0.067400726	0.4374183	KRT81	Not sig
28265	-2.318627849	0.068206291	0.438194983	PTX3	Not sig
42990	2.294389962	1.68E-05	0.024419527	SPAG4	Up
9862	-2.293177133	0.007481277	0.228318429	CA10	Down
42967	-2.272108286	0.000442193	0.095765027	SYNPO2L	Down
36256	2.205185772	0.000700899	0.117822919	LOC100129781	Up
39508	-2.20503118	0.005206893	0.205844657	C8orf47	Down
11010	2.194058905	0.333775852	0.70982756	RPS4Y2	Not sig
42298	-2.188068935	3.91E-05	0.038245156	SLAMF1	Down
8452	2.181508264	0.001207208	0.139339692	TREM1	Up
14879	2.170649708	0.013540027	0.272631063	BTNL9	Up
20306	2.165106523	0.001118801	0.137228382	HK2	Up
23826	2.137471968	0.036211239	0.361473675	LCE2D	Up
28347	2.130084204	0.000658102	0.116329387	GREM2	Up
37383	2.124477513	0.002340119	0.165863428	BHLHE40	Up
5977	-2.1224954	0.153529029	0.557977495	IL1RL1	Not sig
28367	-2.115015008	0.06384611	0.431276128	KIAA0913	Not sig
7079	2.104361932	0.008410186	0.234417655	CAMK2N2	Up
22260	-2.103184071	0.000351231	0.087692267	KIAA1211	Down
26786	2.101165645	0.008191565	0.233097012	COL17A1	Up
43049	-2.096333722	0.000605483	0.112130139	LGALS14	Down
35035	-2.087446672	0.070029355	0.441518844	SCGN	Not sig
6149	2.066311939	0.069697769	0.441013677	CABP7	Not sig
20659	2.052928527	9.75E-05	0.055434604	ANKRD37	Up
40770	2.042981295	0.062103912	0.428780035	LAIR2	Not sig
44734	-2.034675471	0.020713985	0.307754499	VNN3	Down
44578	2.008207488	0.000488573	0.102771567	TMSB15B	Up
1517	1.98899539	0.053514472	0.406026284	TSNARE1	Not sig
13327	-1.982678509	0.050115226	0.397381872	SLC14A2	Not sig
33526	1.965100841	0.01450916	0.277405448	UCA1	Up
24512	-1.964962212	0.000356496	0.087692267	SPESP1	Down
5740	1.959694425	0.232614239	0.634756311	SLC16A6	Not sig
24524	-1.954218488	0.076162673	0.451006973	ABCB1	Not sig
10063	1.951583578	0.330147573	0.707332108	CCR9	Not sig
39194	-1.934047878	0.06736162	0.4374183	TMEM63B	Not sig
10320	1.9272888	0.338345058	0.713333946	IQSEC3	Not sig
10880	-1.916948715	0.009710153	0.246671851	SLC26A1	Down
33134	-1.916233236	0.017602352	0.295671754	COX7B2	Down
30855	-1.914713301	0.049378512	0.395230034	FKBP5	Down
39653	-1.887664156	0.144266906	0.547292667	WFDC10B	Not sig
22181	-1.884693866	0.007889391	0.231512982	MYO1A	Down
31921	1.873276965	0.040032296	0.373185782	THBS2	Up
37335	-1.861961444	0.002321624	0.165863428	OCA2	Down
32867	1.861821324	5.93E-07	0.002054766	CA4	Up
22937	-1.852113642	0.011128179	0.258480386	TRIM63	Down
31935	1.838220675	0.119436006	0.517161584	SPRR2G	Not sig
1280	1.835764228	0.03498118	0.357597076	PKD1L2	Up
16180	1.828701912	0.000354387	0.087692267	PPP1R1C	Up
9016	1.815121422	0.00827596	0.233578675	FAM155A	Up
32613	1.796621574	0.018008756	0.297778409	VIT	Up
9936	1.793918285	0.004169767	0.192130345	CLC	Up
33802	1.786272905	0.015925942	0.287228192	CP	Up
1148	1.780880993	0.000935679	0.133112193	RARRES1	Up
44682	1.780534453	0.003480432	0.180094205	DERL3	Up
28541	1.769092187	0.000282153	0.082492015	BCL6	Up
6202	1.762071416	0.114662269	0.512309879	EGLN3	Not sig
19596	-1.757621175	0.000496254	0.103435193	TFRC	Down
41925	1.754760292	0.44019215	0.777275488	RPS4Y1	Not sig
22440	-1.752378309	0.109482949	0.506533198	NPAS3	Not sig
28892	1.74667032	0.052315205	0.40425969	MUC1	Not sig
12274	1.739223483	0.000104147	0.057172705	RDH13	Up
17192	-1.738037215	0.010531953	0.25407067	SERPINI1	Down
17457	1.735992758	0.001915475	0.158385466	OBSCN	Up
20886	-1.729762381	0.216893124	0.622353558	MMP1	Not sig
15002	1.715017526	0.000319784	0.085684948	INHA	Up
10348	-1.699805966	8.13E-05	0.051451072	MGC26718	Down
19749	-1.699126825	0.009997152	0.249070864	ZNF554	Down
44079	1.698352505	0.002354403	0.165863428	CORO2A	Up
10752	1.695624143	0.03223792	0.350275151	CD70	Up
19275	-1.693870291	0.003088992	0.177814518	PLA2G4A	Down
39833	1.679168101	0.045444466	0.386269384	CST6	Up
9736	1.657270238	0.334998253	0.710539627	LSDP5	Not sig
27057	1.647920636	0.000653702	0.116329387	YPEL4	Up
8629	-1.645480994	0.012680615	0.267497786	KIAA0319	Down
27177	1.643323951	0.279373991	0.668443672	GALNT13	Not sig
18182	-1.643159519	0.008495862	0.23520372	FLJ13744	Down
25530	1.636272867	0.078909125	0.455747276	SPINK1	Not sig
10062	1.634815146	0.04001562	0.373172395	MUCL1	Up
41060	1.634243215	0.016927384	0.291866682	SRCRB4D	Up
5636	1.629942669	7.16E-08	0.000292809	ZNF175	Up
5987	1.627490979	0.001416248	0.143193698	PVRL4	Up
14895	-1.62375745	0.044528841	0.383776718	PCDHB13	Down
9604	-1.619449132	0.136522799	0.538047084	CCK	Not sig
29733	1.60485902	0.041132165	0.375723293	BTBD16	Up
27895	1.604205159	0.413543968	0.76024388	DDX3Y	Not sig
5888	1.601085905	0.000565522	0.109231266	UNC5CL	Up
31687	1.598021636	0.028580523	0.337376847	RGS1	Up
23155	1.596190762	0.010173393	0.250217178	CXCR3	Up
11440	1.588963914	0.01071088	0.254965087	NTRK2	Up
42493	-1.58438974	7.52E-06	0.016352745	MPV17L	Down
3542	1.58348302	0.009479622	0.245310358	MLPH	Up
2527	-1.581278381	0.018635143	0.299966344	GABRB1	Down
17389	-1.577112308	0.001703018	0.15281178	ZSCAN1	Down
30565	-1.573732398	0.004354223	0.195809526	HSD17B1	Down
20811	-1.57264936	0.001848991	0.157050734	KCNMA1	Down
33229	1.567566274	0.002436269	0.166923341	C15orf48	Up
12153	1.56452141	0.001081827	0.136410179	FER1L5	Up
29533	1.564324299	1.62E-05	0.024241066	OXGR1	Up
6137	1.563226008	0.085051797	0.467488592	CHRDL2	Not sig
35686	-1.562208549	0.000281914	0.082492015	TRPV5	Down
12133	-1.560817108	0.079233716	0.456469169	RNASE11	Not sig
12169	-1.555523281	0.001387168	0.142849481	ARSI	Down
18397	-1.554844653	0.069954115	0.441454161	CPS1	Not sig
13798	1.552159486	0.021778705	0.312635115	ADAMDEC1	Up
1861	-1.551515539	0.001137148	0.138011528	GHR	Down
10892	1.548861216	0.104163741	0.49809839	FSTL3	Not sig
22103	1.547845724	0.027733891	0.334344159	PHYHIP	Up
4184	1.538446507	0.074927215	0.44924467	COMP	Not sig
12890	-1.537504723	0.001093492	0.137112952	FBN3	Down
24493	1.537368718	0.002588321	0.16861541	QPCT	Up
12042	1.535242836	0.00011622	0.059348269	TGM1	Up
45088	-1.522838321	7.09E-05	0.046922927	MS4A4A	Down
13151	-1.520915566	0.211668411	0.617927882	LCE2B	Not sig
29765	1.520821181	0.035575761	0.359551609	SPOCK2	Up
2807	-1.518381558	0.069965966	0.441454161	C21orf58	Not sig
30083	1.518342642	0.116225445	0.514038946	CTAG1A	Not sig
7075	1.514038216	0.001297962	0.141471526	AMICA1	Up
17024	-1.51343232	0.008460391	0.234799324	FRZB	Down
36355	1.511357286	0.016592384	0.290895844	IDO2	Up
19928	-1.504385918	0.004898217	0.203240266	AGPAT5	Down
39959	-1.499187442	0.001247223	0.140268915	AOC3	Down
15481	1.499076903	0.000164543	0.064972913	TPBG	Up
41861	-1.494792208	0.005855004	0.211733915	CEACAM19	Down
15380	-1.493367547	0.038319477	0.368035913	GH2	Down
30694	1.490278216	0.164533345	0.570450473	SYNPR	Not sig
15295	-1.48944485	0.042433369	0.379296688	C13orf26	Down
3299	-1.488519065	0.031685145	0.347710089	ANGPTL7	Down
33010	-1.488157668	0.002587364	0.16861541	F13A1	Down
1173	1.485493021	3.31E-05	0.035519794	CH25H	Up
11328	1.484842714	0.011979432	0.26408586	HRASLS2	Up
38970	-1.481131026	0.014306369	0.276186055	IGHA1	Down
12680	-1.477693852	0.041553792	0.377125794	HMGCS2	Down
30966	-1.477043056	0.04744308	0.392262444	OR6K2	Down
21675	-1.476247808	0.006537191	0.219605707	CNTN6	Down
5935	-1.474336179	0.008737882	0.237665112	ACTG2	Down
14884	1.474187236	0.000985481	0.133171438	MIAT	Up
5658	1.470529703	0.326539896	0.704655992	NMNAT1	Not sig
8032	1.468059207	0.001649431	0.152261616	ERO1L	Up
37492	1.466504616	0.039521202	0.371759487	EMCN	Up
39253	-1.460825245	0.036159211	0.361471661	ATCAY	Down
2848	-1.458939377	0.247698521	0.645489363	CD5	Not sig
882	1.458801554	0.004379958	0.196378307	hCG_1643808	Up
21862	1.457073407	0.000388894	0.090373444	CLDN5	Up
24692	1.453270645	0.020119772	0.305677982	NPNT	Up
5659	1.452669282	0.2477437	0.645489363	ATF5	Not sig
35304	-1.451023484	0.000123282	0.059348269	SH3TC2	Down
32418	1.450692095	0.002569878	0.16861541	ERRFI1	Up
9791	1.447027229	0.017715194	0.296202716	AQP1	Up
33645	1.446393341	0.02279416	0.315860863	SPOCD1	Up
45168	-1.443780458	0.07234014	0.445836723	HLF	Not sig
15956	-1.425786387	0.000500929	0.103435193	C7orf34	Down
25690	-1.424073441	0.139094262	0.54086204	GALNTL2	Not sig
21717	1.423319006	0.00341714	0.179695745	ADORA2A	Up
25043	1.422710101	0.0038249	0.1879671	LOC219731	Up
13231	-1.421830336	0.010490775	0.25407067	CAPSL	Down
36344	1.421142039	0.01163538	0.261491069	CYP26A1	Up
34245	-1.419201095	0.004664798	0.200790705	PLAC1	Down
15220	-1.417628712	0.000561334	0.109231266	GSTA3	Down
9558	1.415356203	0.056199306	0.412328619	CHI3L1	Not sig
39677	1.414805959	0.052854172	0.405368457	MMP10	Not sig
39849	1.414059077	0.005090826	0.204707559	NMUR1	Up
7664	1.408348915	0.043747633	0.382783052	ANO8	Up
37651	-1.406635098	0.006216204	0.21611512	CCL15	Down
37706	1.405711066	0.018737322	0.299966344	AREG	Up
2152	1.40465583	0.000380919	0.08977517	HLA-DRB3	Up
25189	-1.400677939	0.021557216	0.31244947	FGF12	Down
36177	-1.399641284	0.01145826	0.259745691	SPACA1	Down
21807	1.397215695	0.022615032	0.315221555	PRSS22	Up
20685	-1.396094615	0.000508814	0.103639275	ADAMTSL4	Down
42736	1.393035468	0.106147049	0.501842805	GPR109B	Not sig
37216	-1.392075276	0.000123931	0.059348269	NRCAM	Down
25915	1.391885873	0.001632893	0.151975368	RAB17	Up
11789	-1.389923828	0.02190122	0.313202969	SLC35F4	Down
29036	1.388356482	0.016967107	0.291962666	PLOD2	Up
22458	-1.387080621	0.068762497	0.438993589	PGF	Not sig
29969	1.384072041	0.131954293	0.531441575	VWCE	Not sig
39216	1.383509868	0.00135245	0.141582594	HIG2	Up
30528	-1.382646992	0.001371794	0.142653325	ECM1	Down
25776	1.375819363	0.123730069	0.523052997	C9orf129	Not sig
4545	1.375019533	0.020709262	0.307754499	OCC-1	Up
21363	1.375006212	0.038714727	0.368211159	MMP9	Up
25767	-1.374501956	0.028162201	0.33511009	NEUROG3	Down
17257	1.368515848	0.009557202	0.24588938	TRIML2	Up
18036	-1.365750894	0.008163484	0.233097012	GIPR	Down
29994	-1.363203927	0.021462023	0.312114168	HEPACAM	Down
18080	-1.363117119	0.000330472	0.085989535	C7	Down
14787	-1.354437911	0.003087904	0.177814518	SLC16A4	Down
4245	-1.349421856	0.109322712	0.506343356	GNG13	Not sig
21755	-1.342080329	0.083213643	0.463885566	LOC643733	Not sig
6294	1.340918852	0.013542221	0.272631063	NCRNA00162	Up
531	-1.339301378	0.000682252	0.116790361	CATSPERB	Down
17116	-1.337430284	0.030322496	0.343290057	TACR2	Down
16294	-1.3327618	0.288117603	0.674595308	GAGE7	Not sig
22041	-1.329938525	0.007985133	0.232045204	MATN3	Down
32975	1.329753128	4.78E-06	0.011329993	WDR91	Up
21933	1.327418372	0.000813349	0.126688251	FRMD4A	Up
5477	-1.325857932	0.108084626	0.504817986	ALPPL2	Not sig
26353	-1.323044502	0.000461078	0.098642283	GATA4	Down
18247	1.315728739	0.000791639	0.124799267	VDR	Up
3257	-1.312150651	0.003870543	0.188767582	MGC4473	Down
21736	1.309136803	1.18E-05	0.019674436	MICAL3	Up
18099	1.306785799	0.002015043	0.161255655	GLIS3	Up
9976	1.304253718	0.296462676	0.681192858	IL1A	Not sig
19656	1.30357851	0.000935549	0.133112193	SLC2A14	Up
25255	-1.301333569	6.54E-05	0.046922927	SLC22A3	Down
26070	-1.300018667	0.296368851	0.681117264	RAB4A	Not sig
12027	-1.299361476	0.249111046	0.647072895	GPR128	Not sig
1866	1.296851298	0.008104289	0.232407734	CD52	Up
35637	-1.293864042	0.006167205	0.215040056	MPP5	Down
39984	1.289028872	0.005042545	0.204707559	ATP6V0A4	Up
22000	1.288810701	0.013639103	0.273340653	FAM148C	Up
36233	-1.28693035	0.013115303	0.269273836	SLC25A35	Down
17744	1.28587631	0.001248188	0.140268915	HLA-DRB1	Up
34590	-1.284678535	0.040657243	0.374827452	CNN1	Down
18677	1.28441476	0.264490857	0.658134657	CDC42P2	Not sig
22153	-1.282698279	0.006669209	0.221233939	ARL4C	Down
35112	1.281080742	0.331507401	0.708516657	GNLY	Not sig
363	1.280048028	0.000270131	0.082492015	HLA-DRB5	Up
14856	1.279882408	0.001517943	0.147710784	NEK11	Up
10213	-1.272411304	0.018497176	0.299730162	EPHB6	Down
31413	1.270593351	0.000109751	0.059348269	MGAT3	Up
39158	1.269334117	0.028773357	0.338429157	ZNF114	Up
34182	-1.264277307	0.06183412	0.428225061	TIMD4	Not sig
35845	1.26344327	0.088534816	0.473034846	VTCN1	Not sig
28177	1.262595761	0.001785549	0.15474353	NR4A1	Up
20142	-1.26051897	0.040386061	0.37421717	BEX5	Down
6336	1.260500292	0.230167618	0.632693901	NKAP	Not sig
20606	-1.259917467	0.010563671	0.254225473	PMAIP1	Down
44744	-1.258711616	0.00225025	0.164975609	GARNL4	Down
11786	-1.255397141	0.007874017	0.231430333	FAM26D	Down
13796	-1.252686782	2.72E-06	0.007658138	BTG2	Down
14201	-1.251382553	0.060804128	0.425081197	AHI1	Not sig
19069	1.250933322	0.033851099	0.355292431	ANO1	Up
24162	1.248108022	0.002236201	0.164975609	KIT	Up
29539	-1.247704874	0.000396283	0.090551342	GSTA2	Down
1541	1.242894402	0.24244382	0.641077651	FTSJ1	Not sig
29534	1.239516002	0.00103298	0.134682049	INSL4	Up
30878	1.238463603	0.031015289	0.345611849	TMEM184A	Up
20967	1.235316625	0.005868255	0.211789157	AK3L1	Up
839	-1.233882432	0.066025214	0.434522246	RSPO2	Not sig
10709	1.233018217	0.002145598	0.163618224	SASH1	Up
17030	1.232354472	0.002545788	0.16861541	SH3BP5	Up
31182	-1.23232082	0.055835018	0.412027384	PAQR9	Not sig
26407	1.232279601	0.125139774	0.524148626	PZP	Not sig
31671	1.230023911	0.281517966	0.670078852	IL1R2	Not sig
5716	1.228909203	7.96E-05	0.051451072	ERGIC1	Up
45184	-1.227914083	0.017180554	0.293950064	CYTH4	Down
3462	-1.227560549	0.009154	0.243136923	KCNQ3	Down
2853	1.225678791	0.119430799	0.517161584	KRT17	Not sig
4410	-1.224784933	0.034369025	0.355846154	SCNN1B	Down
19658	1.221816794	4.30E-06	0.010753867	C8orf58	Up
3897	-1.221279271	0.000291475	0.084107406	KIAA1467	Down
24712	1.220361475	0.018910402	0.300345399	DDIT4	Up
3880	-1.217848519	0.004841119	0.203096895	SCGB1A1	Down
44440	1.216235618	0.003273084	0.178343094	DSCR4	Up
20649	-1.215906683	0.018736718	0.299966344	SLC12A1	Down
19444	-1.213918744	0.029778591	0.341009764	LGI4	Down
16926	1.21102713	0.007302038	0.227160502	CYTIP	Up
3235	1.210407153	0.00105627	0.135079552	NR4A3	Up
20381	1.208570265	0.007236514	0.225924975	MX2	Up
27578	1.207315331	0.004809669	0.20308309	CRH	Up
5189	1.207131475	0.117573931	0.515856487	SLC7A10	Not sig
1075	-1.205155146	0.029932385	0.341894524	CRISPLD1	Down
35007	1.203988446	0.003292351	0.178343094	STC2	Up
31196	-1.20370388	0.020605038	0.307603463	TAS1R1	Down
10157	-1.202456069	0.159200513	0.565059632	PRSS36	Not sig
4626	1.201409231	0.006780183	0.221970865	INHBA	Up
44729	-1.196980271	0.00256108	0.16861541	TRPV6	Down
3524	1.195643949	0.110012171	0.506741759	NOG	Not sig
33461	1.19253953	0.005720491	0.211205995	NR1D1	Up
16102	1.192373718	0.128789914	0.528051549	GZMB	Not sig
23507	1.191108145	0.003126439	0.178115195	STRA8	Up
17302	1.190798769	0.00716002	0.225357583	IFI44L	Up
17811	1.189503876	0.017677032	0.296137389	IL27RA	Up
20161	1.187263189	0.003665479	0.184911371	SCD	Up
20992	-1.186875391	0.002569195	0.16861541	KLHL3	Down
702	1.186555777	0.001870327	0.157609341	C1orf96	Up
21103	-1.185896879	0.026381418	0.329237461	SPP1	Down
16774	-1.180308968	0.191004095	0.597567989	CRCT1	Not sig
41570	-1.179388722	0.233266491	0.635363956	OGN	Not sig
638	1.178988299	0.003314116	0.178343094	CAPS	Up
13918	-1.177984956	0.254932184	0.651218492	WDR40B	Not sig
4833	-1.17792596	0.001165369	0.138815201	FXYD3	Down
12217	-1.177693073	0.006222041	0.21611512	SLC16A10	Down
7353	-1.177667928	0.004898716	0.203240266	GSTA5	Down
27030	-1.176577906	0.101406933	0.493791143	ABCG2	Not sig
33196	-1.176496028	0.023448216	0.317999317	CITED4	Down
8901	-1.172580256	3.11E-05	0.035459984	ITIH5L	Down
32784	1.171239163	0.080686229	0.458954278	TNFAIP2	Not sig
15809	-1.170459075	3.23E-05	0.035459984	TMEM86A	Down
20219	1.167571758	0.072367353	0.445882345	FABP4	Not sig
37581	-1.16749733	0.007674951	0.230548569	HIST1H4F	Down
24581	-1.167351758	0.173174932	0.579502645	C2orf14	Not sig
27835	1.165195765	0.002717233	0.170337301	KIAA1466	Up
35375	-1.165133923	0.021186847	0.31035124	ESRRG	Down
18762	1.161976507	0.220088621	0.625657675	LOC286254	Not sig
700	-1.160277913	0.006724551	0.221276063	LOC100134331	Down
43465	-1.159269004	0.046571046	0.389445723	TM4SF5	Down
195	-1.159240275	0.036361458	0.362126332	HSD11B2	Down
2845	1.158491309	0.043823101	0.382783052	MYO7B	Up
886	-1.158105268	0.100163306	0.492017812	APOD	Not sig
13865	1.155842632	0.052938411	0.405368457	LPPR4	Not sig
2998	1.155758089	0.019318834	0.301957133	PMEPA1	Up
12597	1.155753009	0.072493799	0.445904274	LY6K	Not sig
11550	1.155096851	0.004537918	0.199092563	SLC28A1	Up
34715	-1.154229131	0.050503599	0.39881042	DES	Not sig
11832	-1.153722902	0.008620377	0.236399964	COL11A1	Down
15477	1.152766429	0.01959364	0.303778603	NUAK2	Up
14156	1.151893621	0.006098172	0.214142873	KBTBD11	Up
27863	1.150718055	0.001643028	0.15218289	TCF15	Up
6969	1.146975331	1.94E-05	0.025675028	SH3PXD2A	Up
1486	1.14669789	0.137180009	0.539059528	TNNI2	Not sig
24844	-1.145509294	0.021289717	0.310751168	MGC13057	Down
28609	1.145253	0.001019694	0.134608579	C7orf29	Up
29644	1.143573514	0.000204807	0.072156598	C8orf73	Up
2954	1.141109056	0.331599976	0.708581265	LOC646993	Not sig
11321	1.139388826	0.002051489	0.161255655	PON3	Up
23420	1.138223082	0.255609347	0.651949388	TRIM64	Not sig
34304	-1.138214239	0.018467086	0.299566078	ASAM	Down
11329	1.135174666	0.038972458	0.369340316	CXCL3	Up
16893	1.134304352	0.002595921	0.168652214	MGAT5B	Up
9308	-1.132416559	0.025109095	0.324061726	VSIG4	Down
33573	1.131952062	0.037994621	0.367338462	MARCO	Up
41310	1.131652039	9.14E-06	0.017245547	SFXN3	Up
29063	-1.131187347	0.072431825	0.445904274	PDGFRA	Not sig
38848	-1.128078579	0.000980001	0.133171438	LAMA2	Down
39025	1.127558963	0.008834695	0.238711764	SLCO2A1	Up
29919	1.125877525	0.152049064	0.556427778	LOC646446	Not sig
5595	-1.124932511	0.017808772	0.296582269	FGF7	Down
14448	-1.124780663	0.011489515	0.259803755	LOC643783	Down
3743	-1.124402853	0.082114783	0.461242443	BBOX1	Not sig
17380	1.124273826	0.117264145	0.515411357	PI16	Not sig
15921	-1.123874054	0.035305582	0.35859223	ZNF322B	Down
16605	-1.123721237	0.002349662	0.165863428	NOX1	Down
31113	-1.12232377	0.007819879	0.231297111	LOC158381	Down
2711	1.121742341	0.003103761	0.177981899	MTHFD1L	Up
15690	1.119759414	0.077275283	0.45290284	KCNA5	Not sig
40739	-1.11935354	0.167608922	0.573312272	IL27	Not sig
42465	-1.118819603	0.001284513	0.141030111	P2RY4	Down
44521	-1.117601462	0.049139404	0.394750901	ST3GAL4	Down
35372	1.115462042	0.00058266	0.111137453	JUNB	Up
4586	-1.114627515	6.59E-05	0.046922927	NT5DC2	Down
24346	1.113014822	0.051671559	0.40228212	SLC34A2	Not sig
29991	1.111770244	0.006118549	0.214588121	TMCC2	Up
6502	1.11123771	0.491171323	0.804206888	GKN1	Not sig
3647	-1.109892794	0.014440364	0.276845394	GPSM3	Down
29251	-1.108315321	0.031243118	0.346642671	SPON1	Down
18494	1.10717072	0.03965024	0.372265586	HPGD	Up
16808	1.10604643	0.004609319	0.199729996	IPPK	Up
43470	-1.103351928	0.001408379	0.143193698	HIST1H2BD	Down
16733	-1.10132256	0.048163507	0.393242793	CD320	Down
6304	-1.099274267	0.007195298	0.225554549	GPR34	Down
27609	1.097885221	0.141755969	0.544466294	GZMA	Not sig
36297	1.097830879	0.034322525	0.355751426	SHC3	Up
25220	1.096654603	0.024417397	0.321576688	LOC100131581	Up
42821	-1.096164782	0.001335756	0.141549419	TNFRSF11A	Down
28970	1.095891909	0.038046927	0.367582151	AQP9	Up
6748	1.093544003	0.001523979	0.147710784	CLRN3	Up
11771	-1.092827566	0.192621513	0.599004746	MUC15	Not sig
15448	-1.09258637	0.017015454	0.292459206	MGC16291	Down
21232	1.091112929	0.00270246	0.170337301	C7orf49	Up
21639	1.089919346	0.044490053	0.383762279	GZMH	Up
10921	-1.089712782	0.162526441	0.567882157	LPAR1	Not sig
35921	1.08952091	0.009048693	0.241783598	FLJ43390	Up
26323	1.088083156	0.091882259	0.479307452	TMEM45A	Not sig
25755	-1.087623012	0.033498217	0.354401227	KGFLP1	Down
33311	-1.087178734	0.022512854	0.314501552	FURIN	Down
20013	1.08663956	0.154440721	0.558929151	PCSK1	Not sig
15929	1.083594379	0.005508326	0.209600413	IRX2	Up
4554	1.079776069	0.002366835	0.165863428	CARD10	Up
23199	1.079758469	0.003035422	0.176765215	LOC100130401	Up
18699	1.077741994	0.082987938	0.463454894	TCL1B	Not sig
7452	-1.077548658	0.124636665	0.523851847	SGCA	Not sig
32239	-1.075777229	0.00220581	0.164975609	BHLHE41	Down
13285	1.075519917	0.003767903	0.18705467	LIMCH1	Up
36255	-1.074569393	0.000425895	0.093520268	FAM164A	Down
24321	1.07446889	0.046588142	0.389445723	GBP3	Up
18165	-1.07392837	0.259042462	0.654843401	PCDH9	Not sig
19699	1.073465839	0.054807918	0.409237402	LIMS3	Not sig
17435	1.073361041	0.294485137	0.679656648	ASCL2	Not sig
32264	-1.072712493	0.002571228	0.16861541	CHRM1	Down
28217	-1.070835364	0.079321363	0.456605152	GAP43	Not sig
26102	-1.069559098	0.048336337	0.393242793	HIST1H4L	Down
44509	-1.068077738	0.031263659	0.346642671	IGH@	Down
17434	1.067594146	0.131148761	0.530332508	MED12L	Not sig
43525	1.066286517	0.002485806	0.168457101	LYZ	Up
26557	1.065950447	0.103374998	0.496365392	LGALS2	Not sig
821	1.064948916	0.014182528	0.275778187	CCDC74B	Up
38659	-1.063701915	0.006598941	0.220364474	LOC642413	Down
44392	1.062811337	0.077405088	0.453331783	NDRG1	Not sig
41458	1.062027998	0.001887181	0.157609341	KRT15	Up
29898	1.059925521	0.004705827	0.201841353	BIRC3	Up
5733	1.059220291	0.020200192	0.306007622	LBH	Up
11441	-1.058855607	0.018023655	0.297778409	LRRC16A	Down
31298	1.058683464	0.000133411	0.060413802	EFNB1	Up
44123	-1.057051853	0.000517139	0.104860324	PISD	Down
3477	-1.056981397	0.008956983	0.240285214	HIST1H4H	Down
21475	-1.056137414	0.02507026	0.324061726	LAMB4	Down
1510	-1.055879347	0.08077372	0.459210536	GPR45	Not sig
12258	-1.05576093	0.41186806	0.759006048	WWTR1	Not sig
8500	-1.055708906	0.103815661	0.497408313	RNFT2	Not sig
6125	1.054924673	0.00419137	0.192659624	NOD2	Up
15762	-1.053493988	0.016958424	0.291962666	DIO3	Down
5516	-1.051894366	0.018632627	0.299966344	UST	Down
5111	-1.050818155	0.052793429	0.405368457	GPR78	Not sig
15136	1.050586242	8.76E-05	0.052576424	ANKRD23	Up
18708	-1.050414229	0.006717086	0.221274766	MYBPC3	Down
13803	1.050052325	0.000274647	0.082492015	SLC16A1	Up
18139	1.049520421	0.003458119	0.179761144	FLJ13197	Up
7010	1.048988674	0.009348195	0.244591252	WBSCR19	Up
30113	1.048744327	0.074794238	0.44924467	SLC6A10P	Not sig
21585	-1.048099457	0.167349077	0.572999066	OR1Q1	Not sig
32717	1.047885094	0.17426933	0.580870008	LOC203510	Not sig
34631	-1.047711146	0.008031037	0.232045204	ACTBL2	Down
22355	-1.047638744	0.005743953	0.211205995	VNN1	Down
17523	1.047623164	0.089473648	0.474623645	TLE6	Not sig
16384	1.046456445	0.168843062	0.574835156	TNC	Not sig
19529	-1.045779079	0.038528404	0.368035913	CKB	Down
10148	-1.045441169	0.22085491	0.62648514	PNKP	Not sig
24649	-1.044171408	0.058385016	0.419919143	ZNF575	Not sig
16910	1.044011379	0.027305316	0.333166687	MYCN	Up
34582	1.043708787	0.002285282	0.16573795	LOC338620	Up
28245	-1.041009533	0.018375149	0.299301623	SCN7A	Down
38152	-1.040580353	0.119256137	0.517110932	PARP10	Not sig
10235	1.040344896	0.4174593	0.762553378	MUSTN1	Not sig
13026	1.03884661	0.003160231	0.178115195	USP18	Up
22807	-1.037746302	0.027861161	0.334427513	RAB3A	Down
40806	-1.037383502	0.047604006	0.39253296	SYNGR3	Down
64	1.036372603	0.013719923	0.273396339	EPHA2	Up
16958	-1.036323386	0.180881027	0.586540803	DIRC1	Not sig
23376	1.036015218	0.368415673	0.731140918	ADAM18	Not sig
5612	1.034456784	0.192416297	0.599004746	RPS6P1	Not sig
11845	-1.034073669	0.045626498	0.386590519	AICDA	Down
4635	-1.03380184	0.034613369	0.356304778	DKFZp761E198	Down
10577	1.033705264	0.361550824	0.726774595	PBXIP1	Not sig
39244	-1.033342156	0.093859455	0.483175471	FAM25C	Not sig
19013	-1.032696187	0.228570322	0.630969446	OSBPL9	Not sig
44523	-1.032229534	0.092793113	0.481397026	NKX2-8	Not sig
14265	1.031746144	0.055049219	0.409904736	HBM	Not sig
34276	-1.02801188	0.011385611	0.259745691	FILIP1	Down
21707	1.027639863	0.020128919	0.30570287	LOC100132816	Up
22667	1.027244926	0.000219493	0.074852044	ABCC13	Up
28713	1.026971362	0.004212596	0.193105932	AJAP1	Up
20146	1.026084276	0.00062464	0.112924295	PRINS	Up
43500	1.025226087	0.002558192	0.16861541	CHDH	Up
25431	1.025039248	0.000274361	0.082492015	LOC441461	Up
4811	1.023011869	0.115568525	0.513356418	CXCR6	Not sig
22651	-1.022969053	0.001624355	0.151847397	MAPK8IP2	Down
43574	-1.022583581	0.015621088	0.284954248	C1QTNF1	Down
28277	-1.02205635	0.009519993	0.245409151	RXFP3	Down
43447	-1.021957514	0.012785492	0.267699383	SYTL5	Down
21817	-1.021950029	0.00506596	0.204707559	ADAMTS3	Down
25041	1.021389465	0.010776551	0.255149093	SKAP1	Up
21834	-1.021223729	0.010179253	0.250217178	IL6R	Down
39890	-1.020757358	0.26185062	0.656969541	GALNT6	Not sig
36964	1.020082849	0.003339847	0.178343094	IER3	Up
10106	-1.019484038	0.093145826	0.481802437	CFHR3	Not sig
7043	-1.018968615	0.010396917	0.252982273	SLC4A2	Down
28644	-1.016962003	0.008416339	0.234443987	MRC1L1	Down
24279	-1.016317797	0.244194422	0.642344029	FLRT3	Not sig
776	-1.016208008	0.249872524	0.647255821	YAF2	Not sig
1012	1.016188516	0.016413313	0.289516172	FCN1	Up
30782	1.015921466	0.057993709	0.419018781	HLA-DRA	Not sig
32305	-1.0152795	0.038662671	0.368134646	TMEM176B	Down
21239	-1.015092804	0.098565366	0.49004193	TNIK	Not sig
41858	1.014362333	0.241360601	0.640257045	LOC100130211	Not sig
28115	1.014318977	0.007029528	0.224322247	DGKD	Up
22523	1.014150087	0.030390659	0.343330751	GOLGA8E	Up
35598	1.014092768	0.092961126	0.481547192	RASEF	Not sig
13895	1.013693871	0.32247225	0.701907522	tcag7.1239	Not sig
44005	1.012204167	0.062694861	0.429102805	ARG1	Not sig
19581	-1.012069384	0.103180522	0.496333759	ENPP1	Not sig
42064	1.011874893	0.034070898	0.355529543	DUSP1	Up
29939	-1.011553785	0.005671846	0.210813646	CBS	Down
37313	1.01137055	0.013816922	0.273955182	LXN	Up
45154	-1.010695644	0.001034852	0.134682049	OR10C1	Down
3338	1.010406075	0.079701929	0.45749171	LOC100128961	Not sig
1202	1.010389101	0.246658336	0.64464265	EHMT2	Not sig
27859	1.01019359	0.065854115	0.434475007	PCP4L1	Not sig
21823	-1.009867547	0.245507598	0.643633186	SPPL2B	Not sig
17918	-1.009083076	0.160338301	0.565930867	DEFA3	Not sig
44757	1.006054174	0.051820254	0.402673698	DHFR	Not sig
31835	1.00470729	0.045816141	0.386811445	CA1	Up
44354	-1.004375864	0.016035379	0.288041454	AFF2	Down
19122	-1.00425605	0.006004429	0.212614523	TNFSF9	Down
5822	-1.00365883	0.030070104	0.342251768	VIPR1	Down
22984	-1.002568963	0.007410812	0.227556417	EBF1	Down
32770	1.002107587	0.031405852	0.346695193	COL27A1	Up
10413	1.001293644	0.007079091	0.224623449	LRRC20	Up
28147	1.00030458	0.008572974	0.236399964	FUT9	Up
10836	0.999796061	0.336647585	0.711865419	ZNF419	Not sig
23611	-0.999159378	0.027208539	0.333166687	LGALS13	Not sig
25187	-0.998172683	0.000240694	0.078925074	DSN1	Not sig
13146	0.997383079	0.024267951	0.321002706	RIMKLA	Not sig
43799	-0.99726401	0.001880805	0.157609341	CD37	Not sig
16235	-0.996614342	0.194918722	0.601045753	PROK1	Not sig
8202	0.996112631	0.013419285	0.271613802	RARRES3	Not sig
6724	0.995964036	0.001272863	0.141030111	IER5L	Not sig
30355	-0.994209691	0.03421151	0.355529543	SNX26	Not sig
34787	-0.993608716	0.005648844	0.210813646	CASP5	Not sig
15726	-0.993253396	0.175507561	0.582323144	C8orf84	Not sig
21076	-0.992198738	0.096021586	0.48648415	ARL17P1	Not sig
15486	0.991591274	0.005802875	0.211271481	C10orf90	Not sig
27327	-0.989957216	0.010148766	0.249973511	TMEM176A	Not sig
41052	0.989633618	0.055033327	0.409904736	ADFP	Not sig
844	-0.989274203	0.009498522	0.245310358	RAB42	Not sig
20595	0.989178444	0.017701052	0.296137389	IGFBP5	Not sig
787	0.98866568	0.335496221	0.710799755	CHRDL1	Not sig
15644	-0.988400756	0.082930881	0.463282899	POU3F3	Not sig
42348	-0.98774098	0.006135663	0.214605183	SELE	Not sig
8453	-0.987250892	0.006338425	0.217221811	FLJ35700	Not sig
8633	0.987146652	0.011255067	0.259745691	KIAA1967	Not sig
2988	-0.987113763	0.012719447	0.267699383	COL6A2	Not sig
39056	-0.986893361	0.024927042	0.323742295	TRIM40	Not sig
10327	0.986824722	0.112739814	0.510363959	PLEKHN1	Not sig
16899	0.98622802	0.143860078	0.546788446	VCAM1	Not sig
43734	-0.986024319	0.025568161	0.326054535	SOX1	Not sig
1717	-0.985375513	0.00980428	0.247582508	LPAL2	Not sig
27128	0.984009784	0.002610436	0.168834433	FGR	Not sig
22476	-0.983547686	0.045712567	0.386646149	TMEM139	Not sig
23837	-0.982365365	0.00666656	0.221233939	MATN2	Not sig
24521	-0.981387733	4.85E-05	0.042541254	IQGAP2	Not sig
7055	0.979967854	0.014625482	0.27784847	TTYH1	Not sig
38067	0.97987412	0.105161114	0.499790422	DAGLA	Not sig
19702	-0.979372025	0.150915595	0.554931016	SOX3	Not sig
33251	0.979323829	0.006262848	0.216530018	TRIM14	Not sig
1526	-0.97917813	0.03389602	0.355313947	HS2ST1	Not sig
42299	-0.979116866	0.034481626	0.355846154	KCNK5	Not sig
43273	-0.978672877	0.001203539	0.139339692	KCNJ5	Not sig
24091	0.978649378	0.068131494	0.438194983	SYDE1	Not sig
2059	-0.977257411	0.051702412	0.402348487	TTC39A	Not sig
25789	-0.977165258	0.038665792	0.368134646	SYNPO2	Not sig
29715	-0.976532621	0.150834634	0.554931016	MAGEA1	Not sig
39560	-0.975703255	0.085700486	0.467856955	CYP4F2	Not sig
16762	0.975077052	0.004241492	0.193667405	LRFN3	Not sig
19569	0.975037597	0.076204799	0.451006973	RGMA	Not sig
24422	-0.97462514	0.057708636	0.41777971	GFRA4	Not sig
9982	0.972730724	0.051603313	0.402216269	CD300A	Not sig
15640	-0.971692092	0.018646506	0.299966344	DPEP1	Not sig
31107	0.97150941	0.016594925	0.290895844	LOC442590	Not sig
28846	0.971287237	0.116664851	0.514333393	RASGRF2	Not sig
35861	0.969988762	0.003438457	0.179761144	ANG	Not sig
25072	-0.967779185	0.023460529	0.317999317	LYVE1	Not sig
273	-0.967464229	0.412102645	0.759220782	CPSF6	Not sig
4145	-0.967130519	0.045616546	0.386590519	C4orf18	Not sig
33986	-0.966342075	0.005062395	0.204707559	ANXA6	Not sig
44906	-0.965711994	0.1829681	0.588727238	GYS1	Not sig
19077	-0.965684933	0.005523287	0.209803829	LOC100128485	Not sig
402	-0.965082897	0.086816234	0.469563275	SYT6	Not sig
2827	0.964297528	0.005192334	0.205737716	DDR1	Not sig
24725	-0.964203715	0.010188482	0.250217178	COX6B2	Not sig
42231	-0.963763221	0.041411561	0.376745048	FCGR3B	Not sig
19173	0.962458955	0.003800651	0.187652454	ZNF193	Not sig
37010	-0.961421724	0.005793304	0.211205995	USP27X	Not sig
36070	0.960739204	0.105630937	0.500681723	DMBT1	Not sig
34362	0.960577348	0.041354491	0.376745048	C18orf33	Not sig
43445	-0.960104057	0.02235461	0.314501552	GGTA1	Not sig
34674	0.959594673	0.039470639	0.371759487	HFE	Not sig
36791	0.957821561	0.099943849	0.491732272	DSCAM	Not sig
26301	0.957540339	0.081074785	0.460050604	NPPB	Not sig
18002	-0.956934669	0.002948936	0.174789145	JAK2	Not sig
10542	0.956840518	0.009232159	0.243440185	MFSD4	Not sig
34598	-0.956441657	0.000172816	0.066788116	MAP4K3	Not sig
6772	-0.956389611	0.00014357	0.061550608	TYRO3	Not sig
14349	-0.956329293	0.094616741	0.484402497	TNFSF18	Not sig
6370	-0.95616842	0.26211342	0.657103907	SP5	Not sig
21251	-0.954753319	0.002410049	0.166923341	MFGE8	Not sig
30924	0.954738999	0.000611196	0.112130139	MSR1	Not sig
14002	-0.954624043	0.064805499	0.432697842	ZNF467	Not sig
34877	-0.954543731	0.13622674	0.53756432	HIST1H4C	Not sig
23963	0.953952029	0.001372185	0.142653325	SVOPL	Not sig
40342	0.953623094	0.003199212	0.178343094	PITPNM2	Not sig
16467	-0.95307247	0.008579563	0.236399964	SLC13A4	Not sig
3297	-0.952984763	0.158698755	0.564416879	FAM107A	Not sig
6181	0.95165546	0.041168373	0.375756735	HTRA1	Not sig
21519	0.950795693	0.294129915	0.679411543	CHI3L2	Not sig
36384	-0.950698255	0.034835051	0.357112442	PLEKHH1	Not sig
147	-0.950322561	0.091453052	0.478249201	C3orf21	Not sig
4469	-0.948800325	0.127602209	0.527163514	MYLC2PL	Not sig
33494	-0.948173688	0.000411068	0.091000395	HDAC9	Not sig
30409	0.94796081	0.005070524	0.204707559	UNQ6228	Not sig
2937	0.94778345	0.022752691	0.315846601	C1orf114	Not sig
29764	0.947725257	0.036611942	0.363096135	HLA-DRB4	Not sig
25993	-0.947143081	0.001169901	0.138952757	GPR172B	Not sig
16065	-0.946552927	0.009697456	0.2465742	LMOD1	Not sig
31261	0.946350471	0.137910314	0.539681601	GRID1	Not sig
22196	-0.943562192	0.00159074	0.150942356	C10orf116	Not sig
8433	0.94355691	0.038546812	0.368035913	CCL8	Not sig
16872	0.943555716	0.005831586	0.211733915	LOC727834	Not sig
25738	-0.943497891	0.000190761	0.071559144	HHEX	Not sig
2855	-0.942154631	0.067780328	0.43784128	KCTD4	Not sig
17355	0.941993594	0.004677935	0.200932482	EFNA1	Not sig
39115	0.941966354	0.165402778	0.571399276	LGALS7	Not sig
15245	0.941660513	0.000119782	0.059348269	KIAA1530	Not sig
25494	0.940493026	0.025133182	0.324104222	PIK3AP1	Not sig
449	0.940167128	0.008077118	0.232203482	GOLGA8A	Not sig
20143	0.939686398	0.009403851	0.244824442	CCRN4L	Not sig
26523	0.938960986	0.006329997	0.21718506	LOC283767	Not sig
2546	-0.938284325	0.016619599	0.290988422	LOC399491	Not sig
11853	0.937593696	0.161978539	0.567070551	CBWD6	Not sig
40204	0.936958451	0.355824114	0.724346707	HTR3A	Not sig
37337	0.936751726	0.041610433	0.377132132	FAM118A	Not sig
26787	-0.935597207	0.118168426	0.516147371	SSTR1	Not sig
43561	0.935488486	0.009644983	0.246273292	IL4I1	Not sig
24701	0.934810816	0.010616259	0.254225473	P4HA1	Not sig
9088	0.933944862	0.001834665	0.156690002	NSUN6	Not sig
27357	-0.933470614	0.244377621	0.642533799	C17orf96	Not sig
40901	-0.93119463	0.004799127	0.20304252	LRCH2	Not sig
35523	-0.930919212	0.026062295	0.327707877	NRG2	Not sig
7127	-0.930521008	0.132544799	0.532473667	HPSE	Not sig
25040	-0.930214653	0.077067265	0.45271864	PRR7	Not sig
25644	-0.930200609	0.026924077	0.331888925	FLJ00290	Not sig
23232	0.929405251	0.002681999	0.170337301	FLJ43663	Not sig
13762	-0.92874375	0.001605653	0.151526586	C10orf95	Not sig
13396	-0.927782514	0.004776935	0.20304252	TREX2	Not sig
39978	0.927267247	0.029855592	0.341466037	HNRNPUL2	Not sig
11874	-0.926788664	0.020171555	0.305942927	GPR112	Not sig
42716	-0.926358816	0.051735927	0.40243524	CCDC69	Not sig
26211	0.925801276	0.039504953	0.371759487	LSM14B	Not sig
27176	-0.924648014	0.059579945	0.422693651	LASS6	Not sig
12545	-0.924584322	0.180730454	0.586310151	ZSWIM2	Not sig
43347	0.924158006	0.019581432	0.303741609	ITGA2	Not sig
4031	0.924109586	0.083983119	0.465750903	RRAD	Not sig
24861	0.9237347	0.006710952	0.221274766	NEURL	Not sig
25330	-0.922793042	0.243990328	0.642218723	DNASE1L3	Not sig
19653	-0.922753511	0.121196245	0.51914064	LOC201175	Not sig
15289	0.922558732	0.210796058	0.617129587	BZW1P1	Not sig
1249	0.921774524	0.035367857	0.358708367	CYP2J2	Not sig
8693	-0.921561062	0.303702049	0.687265074	SGSM1	Not sig
39819	0.92150713	0.081163292	0.460357642	SPRR3	Not sig
33238	-0.921208816	0.121338958	0.519551987	COL8A1	Not sig
26298	0.920864582	0.031628498	0.347677346	GPER	Not sig
30069	-0.920187448	0.048227857	0.393242793	FHL1	Not sig
11740	0.920161942	0.003088453	0.177814518	POU5F1	Not sig
23834	-0.919525063	0.020487319	0.307603463	KRTAP4-1	Not sig
11997	0.91906221	0.032229047	0.350263295	C19orf59	Not sig
10395	-0.918278314	0.005652804	0.210813646	ACTA2	Not sig
17585	0.917370188	0.347879878	0.719693585	LOC645231	Not sig
8264	-0.917360322	0.056123971	0.412242178	OTUB2	Not sig
37179	0.917023563	0.062112978	0.428780035	NTF4	Not sig
41014	0.916973688	0.005653568	0.210813646	SLC2A3	Not sig
42473	-0.915915272	0.000543785	0.108309049	STARD8	Not sig
9978	-0.915383792	0.009605124	0.246182239	DUOXA1	Not sig
31339	0.915271587	0.295997906	0.680837632	AHNAK2	Not sig
32708	-0.91307509	0.34580206	0.718300725	LOC650392	Not sig
33938	-0.91300269	0.004948083	0.203996555	PART1	Not sig
23804	-0.912553922	0.000345177	0.087692267	ERC2	Not sig
22125	0.911782788	0.004895067	0.203240266	ATP11A	Not sig
11932	-0.911478984	0.157412938	0.562919089	ANGPT2	Not sig
43975	-0.911379906	0.006976373	0.223517044	USP46	Not sig
17464	-0.910954661	0.034882453	0.357114765	LRRC39	Not sig
35725	0.910636898	0.027532293	0.33367531	PTHLH	Not sig
19063	0.910547542	0.005106997	0.204707559	C8orf15	Not sig
20008	0.910528247	0.055929556	0.412190523	ATP1B2	Not sig
17699	0.910399594	0.002125282	0.163569049	OCRL	Not sig
32266	-0.910359302	0.000983717	0.133171438	MEF2D	Not sig
42065	-0.910017652	0.313633459	0.69620811	MEP1A	Not sig
29052	0.909475541	0.010188783	0.250217178	SERTAD4	Not sig
32044	-0.909233521	0.010858568	0.255915419	HIST1H3A	Not sig
21054	0.9079943	0.077561102	0.453724889	TRBV5-4	Not sig
4117	0.907535448	0.045520062	0.386327345	VMO1	Not sig
40016	-0.90676962	0.01431475	0.276186055	CA8	Not sig
19323	-0.906694041	0.001894004	0.157886295	SORBS2	Not sig
33860	-0.906620794	0.010584686	0.254225473	ITIH3	Not sig
10853	0.90648969	0.008447603	0.234707135	FBXL16	Not sig
32865	0.905166934	0.002095287	0.162856229	SNHG3-RCC1	Not sig
16806	-0.904942049	0.118226222	0.516147371	LOC147645	Not sig
4902	0.90468821	0.018989399	0.300565328	RP11-45B20.2	Not sig
24972	-0.904233051	0.059693599	0.422966684	GPR176	Not sig
29970	0.903938249	0.010359958	0.252355799	PRKY	Not sig
16335	-0.903894787	0.023622571	0.318860239	MUSK	Not sig
34534	0.901451001	0.001272485	0.141030111	C18orf54	Not sig
38644	-0.900971927	0.003801822	0.187652454	BAALC	Not sig
9469	0.899524846	0.020777562	0.308375197	CCL7	Not sig
38297	-0.898877717	0.123750431	0.523052997	OLFML3	Not sig
35603	0.898675884	0.012797713	0.267699383	LFNG	Not sig
33331	-0.898283374	0.01648657	0.290466076	WNT6	Not sig
32238	0.897905097	0.466823625	0.791339144	C13orf33	Not sig
11031	-0.896786707	0.096232159	0.486619932	VNN2	Not sig
7580	-0.896665014	0.001429545	0.143640582	GOT1	Not sig
35557	-0.896588059	0.372338796	0.7334863	TMEM132C	Not sig
31650	0.895764702	0.129083921	0.52844041	S100A7	Not sig
30301	0.894995796	0.03075875	0.344313253	C8orf5	Not sig
13278	0.894899411	0.043758357	0.382783052	CDH19	Not sig
14068	-0.894751653	0.010050746	0.249070864	tcag7.1177	Not sig
20842	0.893125116	0.043235606	0.381433573	HMOX1	Not sig
30173	0.893078881	0.005093508	0.204707559	WSCD1	Not sig
4044	-0.892053348	0.179367694	0.5855058	TPSG1	Not sig
31638	-0.891854461	0.003737292	0.186305846	MSX1	Not sig
11612	-0.891767796	0.143425364	0.546325782	GRIN2D	Not sig
38478	0.8913492	0.066873813	0.435874981	ARNT	Not sig
10966	-0.891242521	0.261305356	0.656639491	BHLHE23	Not sig
9574	-0.890830574	0.001565238	0.149277984	C11orf42	Not sig
30913	-0.890614365	0.000989894	0.133171438	INMT	Not sig
35620	0.890059065	0.018442094	0.299450303	EPS8L1	Not sig
38774	0.889729433	0.014665556	0.27784847	CBR1	Not sig
1864	-0.889716876	0.0020729	0.162563789	HCK	Not sig
19503	0.889223533	0.019954039	0.305677982	ABCA12	Not sig
28404	0.888701945	0.110528816	0.50769518	C5orf46	Not sig
34240	-0.88635451	0.003281578	0.178343094	CPT2	Not sig
32246	-0.886259811	0.009977142	0.248958457	TMEM180	Not sig
40595	0.885837458	0.051185139	0.40134106	LMNB1	Not sig
39761	-0.8854753	0.013581875	0.272872867	P2RY1	Not sig
234	-0.885194732	0.07233272	0.445836723	NR1H2	Not sig
25326	-0.884311109	0.017310075	0.294142021	CLMN	Not sig
32715	-0.883968857	0.051095206	0.401026311	SYN1	Not sig
9095	-0.883092089	0.005887672	0.211789157	RGS9	Not sig
20413	0.883070934	0.040975873	0.375285638	PNCK	Not sig
36620	-0.882601932	0.013971327	0.274276474	GDNF	Not sig
20286	-0.881869736	0.005370054	0.207140531	LOC100132050	Not sig
6558	0.881863169	0.002434715	0.166923341	SHANK3	Not sig
18275	-0.881704078	0.091365056	0.478065557	SCN4A	Not sig
29610	0.880484777	0.00031106	0.085380376	ATG16L2	Not sig
8416	-0.879626346	0.109564154	0.506533198	FAM171B	Not sig
29428	-0.879605966	0.038286818	0.368035913	GABARAPL3	Not sig
44176	-0.878784025	0.077960029	0.454169883	TFAP2B	Not sig
24245	0.878770824	0.001204251	0.139339692	CEACAM20	Not sig
22163	-0.878687038	0.121616902	0.519826868	KMO	Not sig
31096	-0.878659625	0.053458734	0.405803325	EPS8	Not sig
25263	-0.878009562	0.182808197	0.588693332	LOC644297	Not sig
23972	0.877149738	0.076505127	0.45147227	ITGAX	Not sig
23687	-0.876917442	0.394976433	0.74853264	SAA1	Not sig
10755	0.876408511	0.259113438	0.654875717	LGSN	Not sig
17727	-0.87584563	0.095460258	0.485655854	ADORA1	Not sig
42242	-0.87558315	0.004520083	0.199092563	FLJ42709	Not sig
30219	-0.87529341	0.055560858	0.411631337	PTGER2	Not sig
37727	-0.874492714	0.028952935	0.339159484	HAS3	Not sig
22343	0.873941359	0.004820456	0.20308309	KIAA1984	Not sig
43966	0.87340817	0.125669722	0.524526891	HLA-DPB1	Not sig
15754	-0.872881645	0.042996483	0.381078661	GABRA4	Not sig
27491	-0.872600691	0.04732926	0.39192911	IGHM	Not sig
19665	0.872373223	0.0693466	0.440473713	EPPK1	Not sig
13725	-0.872225706	0.005344494	0.207134731	CLDN6	Not sig
34166	-0.871990584	0.00892528	0.240195587	FAM148B	Not sig
3189	-0.871899408	0.000591472	0.111501821	ISM1	Not sig
38819	0.871803306	0.10888899	0.505688421	IQCG	Not sig
22498	-0.87171315	0.021154553	0.31035124	ATP6V1B1	Not sig
13294	0.871405428	0.162629952	0.568075368	NLRP7	Not sig
7460	-0.871101939	0.008014703	0.232045204	TMEM140	Not sig
9686	-0.870148931	0.111073968	0.50840901	MAPK15	Not sig
11460	-0.869229852	0.074575676	0.44924467	PCDH1	Not sig
43678	-0.868797812	0.066835335	0.435874981	SLC19A3	Not sig
45183	-0.867544227	0.140827162	0.542844211	C1orf226	Not sig
35623	-0.867348061	0.010521737	0.25407067	DNM1P35	Not sig
5919	0.867275494	0.006065736	0.213486389	LIMK1	Not sig
19417	0.867029385	0.00507674	0.204707559	SHANK2	Not sig
37055	-0.866755747	0.000788985	0.124799267	ACVRL1	Not sig
7132	-0.866313764	0.014490902	0.277248058	LRIG3	Not sig
6788	-0.866041905	0.025386187	0.325333731	DTNB	Not sig
16561	0.865427687	0.074761832	0.44924467	AHRR	Not sig
12905	-0.865248895	0.017782058	0.296373131	TC2N	Not sig
18869	-0.865194389	0.179345298	0.5855058	SLC36A2	Not sig
3661	0.863627556	0.005584403	0.210537619	LOC727820	Not sig
21492	0.863540526	0.006510686	0.219370151	LOC100128918	Not sig
27286	-0.863383829	0.011434925	0.259745691	HIST1H2BC	Not sig
19633	-0.862811201	0.016284634	0.289195378	OR10G8	Not sig
38543	0.862738805	0.003548759	0.182360017	KLF2	Not sig
5838	-0.862433382	0.009587733	0.246061455	C10orf118	Not sig
5363	-0.861872543	0.060508887	0.424576875	HIST1H4B	Not sig
38381	-0.861688757	0.030603307	0.343767353	ERBB3	Not sig
24791	-0.861644886	0.029175093	0.339621623	CADM3	Not sig
22404	-0.861619772	0.508734639	0.812780577	DKK1	Not sig
42552	-0.861339111	0.002242032	0.164975609	ZNRF3	Not sig
27563	0.860965654	0.125113028	0.524148626	STON1-GTF2A1L	Not sig
31433	0.858396724	0.04519483	0.385606327	TMC5	Not sig
42303	-0.85816093	0.225178281	0.629602632	UTS2R	Not sig
41087	-0.858137113	0.010294013	0.251839673	LOC440894	Not sig
4907	-0.858036977	0.124249337	0.523309874	COL6A6	Not sig
2097	0.85775483	0.192305244	0.599004746	PTGIS	Not sig
20891	-0.857750705	0.023188075	0.3178475	MXD3	Not sig
42528	-0.85764756	0.047855623	0.39253296	PDGFD	Not sig
36056	0.8574402	0.173274894	0.579718365	APOBEC2	Not sig
22126	-0.856940189	0.002564741	0.16861541	OVOL1	Not sig
18775	-0.856930827	0.000302275	0.084527302	RARG	Not sig
40029	-0.856786486	0.041495683	0.376813555	SV2B	Not sig
31221	-0.856630559	0.032128895	0.350019897	HRK	Not sig
11281	0.856557007	0.097100761	0.487974589	FAM150B	Not sig
31255	0.855808143	0.080035252	0.457657094	MX1	Not sig
25289	-0.854681474	0.179598508	0.585545508	H6PD	Not sig
15960	-0.854175835	0.234343213	0.635899242	SLC4A10	Not sig
41171	-0.853420092	0.013199032	0.269273836	CLEC1B	Not sig
13110	0.853324386	0.001708936	0.15281178	IL28RA	Not sig
18449	0.852814077	0.334071691	0.710052018	IL15	Not sig
34742	0.852548789	0.113656615	0.511014795	LOC729684	Not sig
26655	-0.852488502	0.003676456	0.184911371	METTL7B	Not sig
4263	0.852470481	0.000159098	0.064520514	TMCC3	Not sig
8262	0.852439551	0.000127633	0.059848038	LOC100134713	Not sig
22828	-0.85154097	0.035415951	0.358824221	ANK3	Not sig
31278	-0.850693931	0.023981229	0.320452145	KCNE1	Not sig
8215	0.850364902	0.01778963	0.296373131	DPF3	Not sig
41471	0.850156944	0.054708038	0.409161491	IL7R	Not sig
35440	-0.850005638	0.016876411	0.291740266	C9orf62	Not sig
27279	0.849824746	0.001238061	0.140268915	GCN1L1	Not sig
16558	0.847931705	0.060314528	0.424042149	GYPA	Not sig
17759	-0.847712421	0.004250659	0.193667405	CTSF	Not sig
9198	-0.847465548	0.176686689	0.582806265	ADRA1B	Not sig
39327	-0.847262567	0.125519632	0.524405582	TIMP4	Not sig
26226	-0.845648314	0.047639063	0.39253296	ZNF579	Not sig
34086	-0.84554306	0.035150314	0.358079297	AKTIP	Not sig
41030	-0.84518385	0.024233266	0.320953751	RP6-166C19.11	Not sig
28266	0.845165705	0.005865842	0.211789157	MYOF	Not sig
22509	-0.844772697	0.053267989	0.405454602	CDH24	Not sig
10158	0.844379266	0.219463814	0.624966731	VISA	Not sig
26034	0.844338309	0.036284347	0.3616703	HP	Not sig
2309	0.84376053	0.08004297	0.457657094	CCR7	Not sig
10919	-0.842676692	0.077424372	0.453337424	MEX3D	Not sig
44485	0.842631572	0.103175672	0.496333759	HSPA6	Not sig
549	0.841652308	0.264483207	0.658134657	PLAC8	Not sig
33665	0.841649169	0.0005288	0.106744038	GRAMD4	Not sig
13696	0.840823485	0.006935287	0.223251482	PCNXL3	Not sig
40114	0.840508127	0.002646599	0.169952451	C18orf49	Not sig
20963	-0.839523656	0.004949417	0.203996555	C21orf15	Not sig
5749	0.839414039	0.160750591	0.56594618	FRMPD2	Not sig
27509	0.839206415	0.314743282	0.696871792	CYorf14	Not sig
3174	0.837437801	0.059016129	0.421082743	DNMT3B	Not sig
10101	-0.836790519	0.046487587	0.38911096	CD244	Not sig
29163	-0.836760405	0.000993287	0.133171438	TMEM131	Not sig
18344	-0.83657229	0.119303748	0.517138538	FUT7	Not sig
44766	-0.836151797	0.046768456	0.390120091	KLF16	Not sig
40340	-0.836090229	0.138373544	0.539901927	SPERT	Not sig
7243	0.836037157	0.018411451	0.299310747	MFAP5	Not sig
486	-0.835551807	0.126664508	0.525392415	SCUBE2	Not sig
39851	0.835341116	0.001883304	0.157609341	CLGN	Not sig
28942	-0.834483273	0.177572329	0.583930045	C19orf31	Not sig
20862	0.834186499	0.298933691	0.683071071	EPR1	Not sig
20988	0.834032203	0.000914967	0.132434786	OBSL1	Not sig
22091	0.833246044	0.017478667	0.294572139	FUBP1	Not sig
29738	0.833102429	0.113648305	0.511014795	KCNA4	Not sig
18816	0.83282864	0.347941345	0.719719003	ATP12A	Not sig
17982	0.831311501	0.204389013	0.610968287	C1orf106	Not sig
24274	0.831075283	0.013836081	0.273955182	CYorf15A	Not sig
27432	0.830090092	0.026017141	0.327682486	PPP3R1	Not sig
40743	-0.829783888	0.048327103	0.393242793	SLC34A3	Not sig
42199	0.829579788	0.197925352	0.604205189	WISP1	Not sig
20491	-0.828663244	0.075230132	0.449553218	LOC100128988	Not sig
20022	-0.82782222	0.033068743	0.35274632	APLN	Not sig
11192	-0.827783154	0.08785096	0.471511389	FAM46B	Not sig
32029	0.827757106	0.02031494	0.306371532	CCNE1	Not sig
6313	-0.827487389	0.167068623	0.57277499	FLJ22184	Not sig
989	0.82711942	0.063095365	0.43003315	C13orf39	Not sig
14191	-0.827029917	0.012289982	0.264812472	SLC17A5	Not sig
29324	-0.826601231	0.014751921	0.278430913	LOC90246	Not sig
28380	-0.82621638	0.022488444	0.314501552	C10orf54	Not sig
34038	-0.826056868	0.007835312	0.231327976	PHLDB1	Not sig
16745	-0.825655955	0.182854576	0.588693332	C8orf39	Not sig
28658	0.825548008	0.051116907	0.401065696	HSH2D	Not sig
26273	-0.824469518	0.005637862	0.210813646	EGLN2	Not sig
39919	0.824391946	0.469677955	0.793072639	PDZK1IP1	Not sig
3095	-0.824039539	0.257494361	0.653398699	CCDC108	Not sig
15763	0.823748996	6.25E-05	0.046907537	HNRNPH1	Not sig
30461	0.823216063	0.012611831	0.266828313	LHX6	Not sig
14611	-0.822332323	0.01205999	0.264304024	AKR1B10	Not sig
7388	0.82002396	0.026962519	0.331888925	C2orf54	Not sig
3039	-0.819945344	0.026893824	0.331738406	SCN9A	Not sig
25564	-0.819023996	0.028595419	0.337382732	NMNAT2	Not sig
26520	-0.818920125	0.021183068	0.31035124	LOC727997	Not sig
34398	0.818783193	0.001448404	0.14424759	MLL5	Not sig
17275	0.81829466	0.034150344	0.355529543	GEM	Not sig
2301	0.818071002	0.293058476	0.678288206	LOC439911	Not sig
22942	0.81800675	0.00378071	0.1871444	IRF7	Not sig
12495	0.81786489	0.517397516	0.817516538	LOC130728	Not sig
9922	-0.817818798	0.000859069	0.130645244	ACHE	Not sig
28674	0.817780348	0.084361224	0.466171135	S100A8	Not sig
37102	0.817722647	0.019304729	0.301957133	LOC221442	Not sig
22763	0.817554161	0.006769044	0.221970865	MICALCL	Not sig
41440	0.817399966	0.02463658	0.322419023	TBX21	Not sig
43731	0.817017947	0.006770812	0.221970865	SIPA1L3	Not sig
30953	0.816949285	0.000462369	0.098642283	EDEM2	Not sig
41762	-0.816609811	0.22617087	0.630084181	F3	Not sig
18391	-0.816457728	0.02008857	0.305677982	AGPAT9	Not sig
44025	-0.816405763	0.114013341	0.511295398	IP6K3	Not sig
21665	-0.816362808	0.042014782	0.378637721	NPBWR1	Not sig
19124	-0.816288801	0.148232722	0.552116854	MOGAT2	Not sig
19294	-0.816251348	0.129606461	0.528942414	TNFRSF13B	Not sig
28413	0.815932587	0.209613482	0.616268648	LOC100133469	Not sig
40034	0.815908497	0.20339942	0.609805652	BNIP1	Not sig
30158	-0.815796181	0.005059923	0.204707559	TLR7	Not sig
26043	-0.815480479	0.006950712	0.223251482	CDKN1A	Not sig
29912	-0.815109666	0.031396026	0.346695193	BCO2	Not sig
20112	-0.814811946	0.315434154	0.697478556	TNNT1	Not sig
44295	0.814271388	0.008552732	0.236399964	LOC158830	Not sig
25611	-0.813637356	0.021683499	0.31244947	PAPSS2	Not sig
26338	-0.813595552	0.00802288	0.232045204	XPNPEP2	Not sig
18732	-0.813323862	0.007713301	0.230967505	PTPRT	Not sig
17466	-0.812850195	0.031956121	0.349406066	ERBB4	Not sig
38091	-0.812329362	0.021983946	0.313202969	GJA5	Not sig
40891	-0.812144511	0.004342864	0.195689711	MICAL1	Not sig
20353	0.812007065	0.081286804	0.460492712	EDNRA	Not sig
36920	0.811732546	0.22111592	0.626520622	TMEM27	Not sig
1829	-0.810786995	0.131351088	0.530743425	SULT2B1	Not sig
43660	0.810436927	0.041574552	0.377132132	CCDC63	Not sig
33808	0.81031527	0.062142835	0.428845583	CTSZ	Not sig
5153	0.809646856	0.00669623	0.221274766	MEX3A	Not sig
29915	0.809377162	0.068632637	0.438849171	LOC100132735	Not sig
25714	0.809307174	0.043907506	0.382893525	OSMR	Not sig
2472	0.809125863	0.002173004	0.164400478	FAM156A	Not sig
41485	-0.808757915	0.000847103	0.130197621	ASAH1	Not sig
10011	-0.808600084	0.028114333	0.335081904	HECW2	Not sig
18398	0.8080682	0.004850791	0.203224035	ISLR2	Not sig
5183	-0.807211281	0.007622868	0.230191332	KCTD12	Not sig
19865	0.806915164	0.068848839	0.439295603	LOC222699	Not sig
23735	-0.806615744	0.009700831	0.2465742	SIGLEC11	Not sig
26851	0.806575626	0.146523461	0.550334051	KIF26B	Not sig
39899	-0.806404867	0.032821245	0.351826448	HERV-FRD	Not sig
10376	-0.806233508	0.028834567	0.338581804	ABCA6	Not sig
15467	-0.805764395	0.197804335	0.604099045	RTN3	Not sig
14330	0.805622799	0.005631306	0.210813646	CCNYL1	Not sig
5304	0.805577571	0.003581046	0.182560338	TXNDC4	Not sig
23659	-0.805503439	0.029323375	0.339894204	BCAS4	Not sig
36662	-0.805369352	0.011563225	0.260389485	HYOU1	Not sig
20420	0.805056689	0.181588219	0.586995046	TNFSF10	Not sig
21833	-0.804502288	0.188045694	0.594360127	C2orf21	Not sig
17799	0.804243905	0.002245039	0.164975609	SOX7	Not sig
17282	0.804101748	0.042152562	0.378990873	FZD10	Not sig
6467	-0.803890414	0.388328562	0.744457656	ABP1	Not sig
4352	-0.803604745	0.000194043	0.071595797	TGFB1I1	Not sig
11573	0.803483563	0.019868153	0.305175871	TRAF3IP3	Not sig
17222	0.802786459	0.093712841	0.482968579	LOC392382	Not sig
25766	-0.802775516	0.003117683	0.178115195	GRINA	Not sig
10110	-0.801585074	0.122812771	0.522005822	AMIGO2	Not sig
21791	-0.801521922	0.001381464	0.142849481	CDC42EP2	Not sig
35219	-0.801471782	0.047925782	0.392822121	CSF3R	Not sig
34408	0.801459647	0.029334421	0.339894204	MAGOH	Not sig
5926	0.801440207	0.018386366	0.299301623	TNFRSF10C	Not sig
2563	0.800910917	0.01975031	0.304914499	XG	Not sig
31382	-0.800730168	0.00483441	0.203096895	ZNF828	Not sig
25833	-0.800661323	0.022460955	0.314501552	LOC100130557	Not sig
28009	-0.799945275	0.244072965	0.642321063	FSHR	Not sig
8343	-0.799873327	0.011086878	0.258480386	hCG_1811732	Not sig
29706	-0.799839499	0.047747153	0.39253296	IGSF6	Not sig
35797	0.799676649	0.038525222	0.368035913	ASGR1	Not sig
43585	0.79946243	0.006956376	0.223251482	LRIG1	Not sig
12427	0.799270176	0.007876292	0.231430333	TSKU	Not sig
22743	-0.798858327	0.00803061	0.232045204	PLEK	Not sig
5384	0.798455054	0.009473781	0.245310358	LOC729085	Not sig
32961	-0.79787261	0.024101636	0.320627098	HIST1H4I	Not sig
33535	-0.797661165	0.002901476	0.174328176	ADCY3	Not sig
13920	0.797657759	0.00693735	0.223251482	KRT19	Not sig
4776	0.797019082	0.001525836	0.147710784	PHLDB3	Not sig
28264	-0.796666791	0.004918263	0.2036758	UCP2	Not sig
21992	-0.795834601	0.005354926	0.207134731	CASKIN1	Not sig
31132	-0.795523192	0.034212999	0.355529543	TSPAN18	Not sig
1247	0.79520591	0.019423793	0.302756939	SDPR	Not sig
17962	-0.794445669	0.001310311	0.141549419	CLDN16	Not sig
18012	-0.793735862	0.006773906	0.221970865	VTN	Not sig
12019	0.793538425	0.000282212	0.082492015	CCDC52	Not sig
16862	0.793159404	0.275362204	0.666347589	SCGB1D2	Not sig
8732	-0.7930582	0.088370211	0.472736491	COL3A1	Not sig
12378	0.793007651	0.00247846	0.168457101	VAV2	Not sig
20406	-0.792803023	0.02357918	0.318839526	SCAMP4	Not sig
40181	-0.792571302	0.000146464	0.062198687	NCRNA00095	Not sig
6878	-0.792140283	0.034257811	0.355529543	DGKG	Not sig
9685	0.792012226	0.10038602	0.492571525	SERPINB9	Not sig
2174	0.791016884	0.06047102	0.424475948	C14orf81	Not sig
23970	-0.79093336	0.043159374	0.381433573	PPAP2B	Not sig
16278	0.790671612	0.030962625	0.345190187	OGFRL1	Not sig
20099	0.790547956	0.009127081	0.242966031	LRRC8D	Not sig
8339	-0.78992612	0.010152671	0.249973511	BBC3	Not sig
40175	-0.78939253	0.216619579	0.622353558	LONRF2	Not sig
37662	-0.789020297	0.159800136	0.56576483	DNAH10	Not sig
21589	0.788722093	0.000992588	0.133171438	KLF7	Not sig
26459	0.788462268	0.04065939	0.374827452	CDC6	Not sig
39004	-0.787986734	0.028220762	0.33545223	SRPX	Not sig
38113	0.787823627	0.000237439	0.078925074	C7orf47	Not sig
27966	0.787700598	0.032395869	0.35089339	LOC51152	Not sig
34762	-0.787344046	0.051307332	0.401842286	LPIN1	Not sig
44939	-0.787339832	0.033480709	0.354369651	FBLN7	Not sig
12987	-0.787250133	0.044509029	0.383762279	MEGF10	Not sig
19515	-0.786978203	0.026215739	0.328627539	LOC389199	Not sig
13790	0.786887655	0.044453347	0.383762279	CSTA	Not sig
20640	-0.786789185	0.000715852	0.119348354	HLX	Not sig
26064	-0.786546313	0.064098591	0.431976459	MMP2	Not sig
3845	-0.786455998	0.024922522	0.323742295	COL5A3	Not sig
29725	0.785900889	0.006430124	0.218017083	C3orf52	Not sig
29209	-0.785816279	0.16982026	0.57580037	CX3CR1	Not sig
27749	-0.785803907	0.004036718	0.19037072	PRKCSH	Not sig
23320	-0.78575893	0.01807262	0.297778409	SYT1	Not sig
33023	-0.785056087	0.252396568	0.649415943	GGT5	Not sig
41393	-0.784627337	0.015699733	0.285211574	DBP	Not sig
995	-0.784376118	0.150436137	0.554708608	POF1B	Not sig
5029	0.783614624	0.018810648	0.300345399	RNF125	Not sig
32371	0.783201697	0.001007231	0.133504395	MAST4	Not sig
27313	-0.783150878	0.16389412	0.569581272	FAM64A	Not sig
29660	0.782994416	0.011125245	0.258480386	LRRC1	Not sig
37867	0.782554354	0.313268605	0.695766048	PRR15	Not sig
9594	-0.782535429	0.300008179	0.683929311	MCAT	Not sig
9877	-0.782413257	0.002298864	0.165838759	GPR119	Not sig
39306	0.782284654	0.155111926	0.559541066	MYO15A	Not sig
43893	-0.782109855	0.53939574	0.828429555	MMP12	Not sig
20621	-0.7820434	0.039885861	0.372952789	TUBAL3	Not sig
20527	0.781597928	0.06722071	0.437148264	CCRL1	Not sig
40900	-0.781436879	0.269895003	0.661824258	NDOR1	Not sig
11569	0.781005249	0.000431898	0.094378019	ZNF568	Not sig
21263	-0.780989464	0.082171189	0.46127548	CD163	Not sig
7481	0.780793288	0.038191347	0.367887908	APOBEC3A	Not sig
3504	-0.780669013	0.393374229	0.748106155	ZSCAN10	Not sig
7600	0.780452847	0.400496796	0.751326809	KLRC1	Not sig
6235	0.780438267	0.034827379	0.357112442	OR7D2	Not sig
28153	-0.780150989	0.027430979	0.333523163	ADHFE1	Not sig
16124	-0.779945457	0.002232075	0.164975609	TNFRSF17	Not sig
44562	0.779627002	0.087953551	0.471644009	CDCP1	Not sig
39672	-0.779513582	0.041413665	0.376745048	HIST1H2AC	Not sig
20137	-0.779486972	0.097365256	0.488511482	ZIK1	Not sig
20308	-0.779088735	0.107300432	0.504019799	MS4A6A	Not sig
43025	-0.778930318	0.100272523	0.492285706	FGL2	Not sig
21555	0.778632251	0.23311893	0.635259315	LOC100132086	Not sig
24209	-0.778058692	0.277759553	0.667476777	11-Mar	Not sig
1805	-0.777851029	0.032655031	0.35158245	TMEM61	Not sig
28618	0.777723221	0.119855121	0.517259766	PDE2A	Not sig
19424	-0.777062439	0.187079926	0.592847792	ADAMTS1	Not sig
32444	-0.776939447	0.033041601	0.352540338	FOLR2	Not sig
6544	-0.775877844	0.029495564	0.340207925	HCN2	Not sig
17900	0.775548969	0.011750296	0.262631363	IBSP	Not sig
28068	0.775420756	0.001246679	0.140268915	DDEF1IT1	Not sig
32743	-0.775174233	0.068619384	0.438826758	LOC441208	Not sig
17260	0.775101284	0.004407926	0.197239348	IGSF9	Not sig
34404	0.774991519	0.386040156	0.743083259	HVCN1	Not sig
16259	-0.77449357	0.119585377	0.517203454	FLJ10490	Not sig
29532	-0.774324457	0.214808394	0.620761369	DKFZP434B061	Not sig
41529	0.774233023	0.00147702	0.145676064	RNF215	Not sig
21873	0.774220626	0.041977305	0.378567572	MACC1	Not sig
29946	0.774195921	0.264705993	0.658187821	HOXD10	Not sig
5108	0.773863069	0.282624034	0.670593696	PCSK6	Not sig
32643	-0.773740581	0.022331633	0.314501552	CREB5	Not sig
9639	0.773208223	0.013158733	0.269273836	ZWILCH	Not sig
32244	0.772563052	0.064011884	0.431749319	SLC4A7	Not sig
41241	-0.772056984	0.000896334	0.132434786	SOCS2	Not sig
37252	-0.771639812	0.004269394	0.194104946	HDHD3	Not sig
33097	-0.771598457	0.023682813	0.318951975	SYT3	Not sig
8681	0.771461495	0.098606214	0.49004193	S100A12	Not sig
1050	0.771051278	0.004958071	0.204010585	FANK1	Not sig
13755	-0.770796164	0.061808968	0.428155751	HCN4	Not sig
24044	0.770090088	0.024362515	0.321392814	CTTN	Not sig
14823	0.769917181	0.195045872	0.601045753	JPH3	Not sig
1325	-0.769230217	0.030124587	0.342611995	CXorf57	Not sig
19873	-0.769043487	0.002750977	0.170337301	WDR66	Not sig
30631	-0.768234555	0.011311264	0.259745691	DNAJB9	Not sig
33081	0.767379538	0.010590364	0.254225473	DYRK3	Not sig
41435	-0.767342492	0.023672774	0.318951975	GLUL	Not sig
21886	0.767153064	0.500473361	0.808933872	KRT6A	Not sig
33585	-0.767121536	0.101353641	0.493791143	FBXL17	Not sig
10904	-0.766550462	0.018615962	0.299966344	C11orf9	Not sig
37564	-0.766519334	0.039771325	0.372488878	FLNA	Not sig
32276	0.766211391	0.082191167	0.46127548	NUDT10	Not sig
27938	0.766045436	0.035438554	0.358842068	TRA2A	Not sig
16539	-0.765988696	0.03726117	0.364474481	HIST2H4B	Not sig
2136	-0.765025548	0.002454924	0.167436974	LOC100127984	Not sig
27144	-0.764430797	0.088439991	0.472893744	FLJ30901	Not sig
18464	-0.764266011	0.053983776	0.407175844	STAC	Not sig
20278	-0.763670222	0.417210344	0.762421965	FCRLB	Not sig
24509	-0.763600273	0.040539642	0.37457568	LOC284297	Not sig
35965	-0.763425369	0.000499745	0.103435193	TRPC6	Not sig
231	-0.763312208	0.007988483	0.232045204	BLK	Not sig
13726	0.76308318	0.003833899	0.188203879	PIM3	Not sig
11257	-0.762765147	0.022283259	0.31438599	TMEM136	Not sig
41308	0.762583931	0.058209334	0.419664703	LOC200261	Not sig
10281	0.762137825	0.104167461	0.49809839	ATP2C2	Not sig
45071	-0.762077973	0.00877335	0.238341802	BCKDHB	Not sig
33101	-0.761998962	0.03335241	0.353344015	ZDHHC1	Not sig
23259	0.761722663	0.072067564	0.445356865	TDGF1	Not sig
26542	-0.760702311	0.003682733	0.184969125	ARPC5	Not sig
21409	-0.760662165	0.183197553	0.588839216	KLKBL4	Not sig
28924	-0.760606167	0.188915247	0.595484844	FAT3	Not sig
30441	-0.760585336	0.035287553	0.358489997	HIVEP3	Not sig
6628	-0.760429442	0.126751952	0.525535519	COX6A2	Not sig
31348	0.760346576	0.040525002	0.37457568	P2RY2	Not sig
18638	0.760012411	0.057686847	0.417697957	CD3G	Not sig
38355	0.759635193	0.054223663	0.407696376	RPA4	Not sig
6564	0.759605316	0.148762906	0.552764132	HLA-DQB1	Not sig
1694	-0.759477768	0.003405779	0.179533351	STOM	Not sig
30789	0.75944442	0.015260751	0.281656433	LOC221272	Not sig
32596	-0.759345824	0.0905214	0.476767485	USP25	Not sig
4401	-0.758796947	0.410031522	0.757730982	CFH	Not sig
43961	-0.758796758	0.001107191	0.137228382	RASSF6	Not sig
11061	-0.758411442	0.152642894	0.556915212	SLC1A1	Not sig
33293	0.757788272	0.22380327	0.628410948	PLN	Not sig
22936	-0.757786964	0.015808377	0.286100913	ADAMTS15	Not sig
38826	-0.757639139	0.014308357	0.276186055	PMP22	Not sig
34452	-0.757630099	0.285666014	0.672731135	CDH16	Not sig
11796	-0.75736521	0.126596539	0.525269805	RCN3	Not sig
8089	-0.757089804	0.080989701	0.459808184	KRTAP5-8	Not sig
30726	-0.757082067	0.085487293	0.467660283	BMP8B	Not sig
35009	-0.757047469	0.139522535	0.541524998	SLC6A15	Not sig
3733	-0.756923131	0.067908433	0.43784128	SLC45A4	Not sig
21570	0.756676792	0.059510244	0.422598772	GSPT2	Not sig
18529	-0.756230887	0.138228259	0.539766665	OR6N1	Not sig
40410	0.756093096	0.534903854	0.826246577	MAOB	Not sig
16554	-0.756090919	0.145500622	0.5490578	SYK	Not sig
23805	-0.755939422	0.129759749	0.529171902	PCSK1N	Not sig
4988	-0.755486596	0.061883209	0.428449739	STAB1	Not sig
13424	-0.755304984	0.137297853	0.539166263	ATP9A	Not sig
34376	0.755287172	0.311454737	0.69387121	TFF3	Not sig
19419	0.755208343	0.002721928	0.170337301	FGFBP2	Not sig
13892	-0.755054688	0.045363799	0.385763977	ANGPTL1	Not sig
3670	0.75505164	0.135596552	0.536651907	TULP3	Not sig
18504	0.754638914	0.058647557	0.420161185	ENO2	Not sig
22006	0.754263426	0.067376729	0.4374183	MT1F	Not sig
44312	-0.753940956	0.023774219	0.319272608	LOC643779	Not sig
19274	-0.753931385	0.085131258	0.467488592	RP1	Not sig
3365	0.753873795	0.347517809	0.719341251	PDILT	Not sig
17888	-0.753244946	0.036839214	0.363389431	CRYBB1	Not sig
15870	0.753164662	0.002783345	0.170577107	PKNOX1	Not sig
20735	-0.752810543	0.097653773	0.488906889	FOXA1	Not sig
7852	-0.752749029	0.043775427	0.382783052	PLTP	Not sig
40095	-0.752684406	0.090649577	0.477038893	GPR153	Not sig
8403	-0.752493709	0.063173625	0.430102485	FLJ40125	Not sig
14269	-0.75227828	0.006821165	0.222585438	AMBN	Not sig
12608	0.752271625	0.023686692	0.318951975	ZNF292	Not sig
24719	-0.752110292	0.240376493	0.640097739	LOC553137	Not sig
29301	0.752101199	0.009577198	0.2459313	OSCAR	Not sig
32120	-0.752016329	0.043702936	0.382783052	LBX1	Not sig
35429	-0.751685359	0.000664513	0.116329387	AGL	Not sig
13820	0.751638733	0.192514596	0.599004746	DTX2	Not sig
19007	0.751447452	0.183535246	0.589120125	ZC3H7B	Not sig
19248	-0.751297921	0.02473681	0.323106186	KCNK3	Not sig
33643	0.751077044	0.034135422	0.355529543	FAM107B	Not sig
13243	-0.750940244	0.024711736	0.323089975	TECTA	Not sig
21392	0.750739017	0.00734401	0.227303144	LDHAL3	Not sig
5691	0.750331178	0.523792166	0.820749943	SPOCK1	Not sig
8945	-0.749989754	0.056091024	0.412242178	GLTPD1	Not sig
14237	-0.749928949	0.003951029	0.190069992	NID1	Not sig
20568	-0.749732699	0.096004477	0.48648415	CRB1	Not sig
2773	0.749695552	0.011461091	0.259745691	CPNE5	Not sig
20302	-0.749623368	0.378530444	0.737866364	KLF15	Not sig
20814	-0.749296088	0.035829177	0.360242051	DPYD	Not sig
19400	-0.748732965	0.009971856	0.248958457	IGF2BP1	Not sig
44614	-0.748361581	0.000204892	0.072156598	HPN	Not sig
16332	0.748131877	0.157628342	0.563202572	CELSR1	Not sig
23547	0.748021225	0.055870602	0.412027384	KRT34	Not sig
32909	-0.747745121	0.101423812	0.493791143	ADAMTSL5	Not sig
41523	-0.747408812	0.005766064	0.211205995	C6	Not sig
45160	0.747286473	0.410732104	0.758091994	LRRC2	Not sig
41447	-0.746942327	0.116128751	0.514038946	GSTM3	Not sig
17879	-0.746932806	0.009496783	0.245310358	ATG9B	Not sig
10125	-0.746617402	0.119926264	0.517311087	SEMA3E	Not sig
28800	-0.746552424	0.000380663	0.08977517	PRKAR2B	Not sig
36165	-0.74627674	0.016831331	0.291558872	GRIN2C	Not sig
27439	-0.746252063	0.034255596	0.355529543	LCP1	Not sig
34578	0.746097224	0.00034087	0.087681546	EAF1	Not sig
12297	0.745450103	0.031284987	0.346642671	ANXA4	Not sig
27499	-0.745336029	0.00692028	0.223251482	CCND1	Not sig
3955	0.744158558	0.108275281	0.505103098	DSC3	Not sig
35378	-0.743555807	0.001294191	0.141402892	PXMP2	Not sig
7574	-0.743456177	0.026664617	0.330491816	CD79B	Not sig
9383	0.742933046	0.027467088	0.333523163	C15orf56	Not sig
21453	0.742846712	0.023443335	0.317999317	FLJ38359	Not sig
38947	-0.742836568	0.007459443	0.228116052	COCH	Not sig
32602	0.742821672	0.329842926	0.707041871	PYCR1	Not sig
32452	-0.742793056	0.153717436	0.558121501	LOC92659	Not sig
35470	0.742527262	0.009816977	0.247582508	LIMD1	Not sig
39644	0.742442043	0.083614073	0.464528459	GPT2	Not sig
30141	0.742430389	0.007901354	0.231571956	DEFB103A	Not sig
31816	-0.742089452	0.121995271	0.520417246	LOC340888	Not sig
31792	-0.741968244	0.208195531	0.61467317	PKIB	Not sig
31967	0.741792589	0.002570568	0.16861541	RP4-692D3.1	Not sig
21368	0.741553947	0.053436518	0.405803325	HHLA1	Not sig
10546	0.741390025	0.225507874	0.629768406	HSPD1P5	Not sig
42399	-0.741158303	0.014011647	0.274351576	FXYD1	Not sig
14766	-0.740981605	0.108028782	0.504817986	LOC730101	Not sig
26352	-0.740948222	0.002086146	0.162856229	IDH1	Not sig
9356	0.74088929	0.001545866	0.148335941	RCCD1	Not sig
27961	0.740748717	0.004164218	0.192130345	PIM2	Not sig
16475	0.740425572	0.010975008	0.257312492	MDFI	Not sig
25204	-0.740413682	0.010802555	0.255160437	RP11-129H15.2	Not sig
9783	0.740123807	0.008212637	0.233097012	FAM119A	Not sig
27789	0.739953234	0.038560958	0.368035913	SLC35F2	Not sig
21150	-0.739592035	0.109177794	0.506194087	ST6GAL2	Not sig
8200	0.739020155	0.274296508	0.665640715	SFRP1	Not sig
3135	-0.738985153	0.00102974	0.134682049	PPP1R12B	Not sig
10053	0.738534296	0.223118817	0.627927075	RGS2	Not sig
2691	0.738288353	0.010757205	0.254965087	TRIO	Not sig
38181	0.737840291	0.044379195	0.383762279	ZNF432	Not sig
8529	-0.737836241	0.066851738	0.435874981	NEXN	Not sig
4304	0.737513056	0.168255672	0.574268637	KCNJ1	Not sig
8113	0.737421354	0.018223835	0.298348782	S100A13	Not sig
22108	-0.737350772	0.107468579	0.504277939	COL8A2	Not sig
4244	0.737343447	0.268539915	0.661185487	SLCO4A1	Not sig
22577	-0.737282648	0.08736283	0.470488294	GALNTL1	Not sig
14017	0.737193737	0.023323054	0.317902272	UBQLNL	Not sig
27183	-0.737059364	4.98E-05	0.042541254	CHML	Not sig
22812	0.736155416	0.152148529	0.556443733	CRYGN	Not sig
27874	0.736119511	0.032785188	0.351826448	LENG8	Not sig
22662	-0.735651193	0.039503445	0.371759487	LOC255783	Not sig
9854	0.735563201	0.097901389	0.489153983	KIF2A	Not sig
43277	0.735301646	0.107410394	0.504277939	UHRF1	Not sig
9098	0.735281491	0.011503639	0.259803755	WRNIP1	Not sig
9959	0.734623542	0.037139695	0.364059735	MND1	Not sig
8457	-0.734460468	0.000684942	0.116790361	SLC22A6	Not sig
32582	-0.734266754	0.195082457	0.601045753	DPPA4	Not sig
2026	-0.734082561	0.020072882	0.305677982	LOC649395	Not sig
23930	0.734049236	0.092278912	0.480445896	GBA	Not sig
38968	-0.734027271	0.008397429	0.234379382	CCDC102B	Not sig
10182	-0.7338971	0.329322156	0.706733877	HAND2	Not sig
39779	-0.733867478	0.189470092	0.595967879	MAGEA4	Not sig
9671	-0.733814031	0.167460151	0.573084453	OR1L4	Not sig
39539	-0.733795467	0.005167993	0.205509888	SLC2A12	Not sig
2772	0.733666819	0.000163299	0.064972913	SFRS5	Not sig
29514	0.73329656	0.072533763	0.446025664	TNFRSF19	Not sig
18384	-0.732332507	0.011737422	0.262574328	LAMC3	Not sig
35529	0.732257028	0.011109025	0.258480386	SLC16A3	Not sig
23308	-0.731888314	0.010755646	0.254965087	CRTC1	Not sig
36548	0.731745151	0.024937718	0.323787533	LAMC2	Not sig
14233	-0.731630925	0.03302797	0.352540338	LOC100134231	Not sig
17590	-0.731500537	0.000849313	0.130197621	RBM3	Not sig
8921	0.73149739	0.08220814	0.461306336	MNX1	Not sig
29134	0.731401162	0.091019552	0.477728449	CA2	Not sig
1143	-0.73134739	0.334030346	0.71003334	TNRC18	Not sig
29670	-0.731116975	0.074590017	0.44924467	GOLGA2	Not sig
36193	0.730912113	0.04033737	0.374062014	OASL	Not sig
39184	0.730870445	0.205282905	0.6114819	COL4A6	Not sig
4436	0.730735808	0.097895806	0.489153983	ROBO1	Not sig
30070	0.73065836	0.01563561	0.284954248	SYNCRIP	Not sig
6174	-0.73039863	0.011506402	0.259803755	GABARAPL1	Not sig
23323	0.730337509	0.02370681	0.319127408	ALB	Not sig
8963	-0.730171685	0.17055082	0.576664548	PHYHIPL	Not sig
40096	-0.730150609	0.019440524	0.302839852	CD164	Not sig
15035	-0.730066959	0.007988942	0.232045204	TMEM168	Not sig
36635	-0.729959981	0.055238127	0.410659669	FAM20A	Not sig
27837	0.729477584	0.364899806	0.72922897	CXCL2	Not sig
1412	0.729274304	0.131765279	0.531155551	NRIP1	Not sig
11374	0.729245842	0.230629197	0.633109634	VPS18	Not sig
6786	-0.72908514	0.038696878	0.368189004	VWA5A	Not sig
28777	0.72887669	0.044234426	0.383762279	INPP4B	Not sig
6787	0.728859004	0.284461206	0.671776207	SLN	Not sig
33590	0.728429997	0.117496544	0.515803784	ADAMTS19	Not sig
33066	0.728413523	0.131629893	0.531016478	TAS2R49	Not sig
16149	-0.728411976	0.243610304	0.642045045	AGAP3	Not sig
16175	0.728366231	0.00522113	0.205844657	RINT1	Not sig
40869	-0.728180164	0.007343125	0.227303144	DRD4	Not sig
9915	-0.727973286	0.082152951	0.46127548	MAFA	Not sig
5081	0.727298476	0.06688658	0.435874981	C11orf20	Not sig
33745	-0.726984721	0.007644919	0.230191332	PFTK1	Not sig
4940	0.726971725	0.025295275	0.324776613	PDGFRB	Not sig
31480	-0.726926947	0.019317574	0.301957133	PDE6A	Not sig
16719	-0.726686179	0.017315629	0.294142021	TBXAS1	Not sig
31439	-0.726559691	0.037456636	0.365399553	CDKL5	Not sig
38984	-0.726507872	0.106135099	0.501842805	FAM148A	Not sig
27147	0.726269476	0.290663776	0.676910416	CTNND2	Not sig
14248	0.72613048	0.030099852	0.342420035	ARHGAP24	Not sig
36936	-0.726093967	0.065740408	0.434253238	IL10	Not sig
22073	-0.725904572	0.016870304	0.291740266	MCOLN2	Not sig
41856	-0.725799959	0.021269948	0.310563317	GGT1	Not sig
40844	-0.72577566	0.044197017	0.383762279	GMCL1	Not sig
18385	0.725705618	0.052562036	0.404934537	HNRNPL	Not sig
15759	0.725502068	0.007366214	0.227303144	SH3TC1	Not sig
28735	-0.725343935	0.019353049	0.302177413	SYNE2	Not sig
4321	-0.725177823	0.017329379	0.294142021	RASL10B	Not sig
14559	-0.724818031	0.018372278	0.299301623	BCAM	Not sig
29013	0.724280584	0.010481421	0.25407067	LDHA	Not sig
39806	-0.724064716	0.075817307	0.450549977	GATA6	Not sig
21423	-0.723622106	0.00595679	0.212307917	NRTN	Not sig
6925	-0.72357435	0.021669998	0.31244947	LCE5A	Not sig
21903	0.723348383	0.18764377	0.593592252	NKAIN4	Not sig
2847	-0.723319976	0.068694445	0.438959404	SPATA2L	Not sig
10482	0.723174332	0.076687821	0.451937158	LOC441666	Not sig
41572	0.722634654	0.003988362	0.1903183	WDR60	Not sig
17125	0.722609508	0.093024464	0.481579753	HLA-DRB6	Not sig
40039	-0.722410319	0.014251839	0.276015611	KCTD17	Not sig
6116	-0.722040693	0.081306737	0.460492712	MEOX2	Not sig
44475	-0.721967873	0.002907192	0.174328176	LOC401076	Not sig
18960	0.721847662	0.01187575	0.263863212	MMP14	Not sig
34881	0.721707333	0.723286597	0.90880216	PRL	Not sig
21464	-0.721466694	0.224756537	0.629211697	CTGF	Not sig
5944	-0.721224843	0.314320465	0.696630468	LCE1D	Not sig
22750	-0.720703925	0.02887006	0.338698394	FHDC1	Not sig
37989	-0.720569749	0.002431121	0.166923341	HADHA	Not sig
36276	0.720526792	0.28149378	0.670078852	S100A3	Not sig
22546	-0.720481757	0.014378055	0.276357025	PRNP	Not sig
8371	-0.720461176	0.025285362	0.324776613	CD79A	Not sig
25902	-0.720121382	0.056101613	0.412242178	FAM101B	Not sig
16282	0.72003241	0.069104165	0.439917643	RGL4	Not sig
37538	-0.719904153	0.064994778	0.433125865	FBN1	Not sig
20443	-0.719557592	0.023372172	0.317999317	C4BPB	Not sig
33271	0.719545096	0.036529366	0.362995459	KIAA0485	Not sig
34388	0.718821564	0.399809602	0.751300271	AMZ1	Not sig
29195	0.71874856	0.165449247	0.571399276	EFCAB4A	Not sig
43788	-0.718591675	0.062586237	0.429078519	COL5A2	Not sig
9374	-0.718588682	0.237827124	0.638884524	TNNT2	Not sig
18933	-0.718118502	0.497990787	0.807720974	HSPA4L	Not sig
5973	0.718088776	0.234426332	0.635899242	CATSPER1	Not sig
5107	0.717924492	0.124127789	0.523240865	KRTAP17-1	Not sig
9921	-0.717003726	0.010930681	0.256559409	ALDH3B2	Not sig
19530	-0.716997721	0.016760449	0.291558872	GRAMD1A	Not sig
36491	-0.716994369	0.032847136	0.351826448	DSEL	Not sig
22712	-0.716664724	0.249096384	0.647072895	DISP2	Not sig
17452	0.716488952	0.343846219	0.716789959	KRT17P3	Not sig
19218	0.716269028	0.298248215	0.682389204	GREB1	Not sig
34427	-0.716180932	0.177498838	0.583773667	CCL24	Not sig
18706	0.716001706	0.026674062	0.330507267	LOC283174	Not sig
2796	0.715623051	0.106146292	0.501842805	OVOS2	Not sig
7053	0.715603547	0.006292828	0.217066384	TRIM24	Not sig
40452	0.715597974	0.444890942	0.779392504	TTTY15	Not sig
33891	0.715168469	0.025564882	0.326054535	LDLR	Not sig
11039	-0.71510927	0.029398695	0.340060603	PRKCE	Not sig
36807	-0.715092927	0.013365415	0.271255249	SPTB	Not sig
22483	-0.714792902	0.011935453	0.26403381	GSTM1	Not sig
950	0.714361791	0.068174946	0.438194983	CCDC113	Not sig
33970	0.714268878	0.129436437	0.528797474	ECEL1P2	Not sig
37886	0.714088391	0.051486964	0.402027003	HEXIM1	Not sig
27119	0.714069079	0.006821281	0.222585438	PUS7	Not sig
3676	-0.714040931	0.028869369	0.338698394	CD163L1	Not sig
10872	-0.714028623	0.025391424	0.325333731	RABGAP1L	Not sig
38400	0.713553822	0.206095248	0.612471455	LOC51233	Not sig
28348	-0.713504791	0.043153756	0.381433573	DUSP4	Not sig
21275	0.713424007	0.010039849	0.249070864	ASTE1	Not sig
3600	-0.713257408	0.022405725	0.314501552	CAP2	Not sig
12580	-0.713208716	0.12651486	0.525269805	CAPZA3	Not sig
18225	0.712873668	0.321961941	0.701702523	C19orf21	Not sig
38883	-0.712711315	0.023609276	0.318860239	HES7	Not sig
39817	-0.712112825	0.240352625	0.640097739	FLJ35390	Not sig
30365	0.711942839	0.002480268	0.168457101	TSC22D2	Not sig
45114	-0.711880642	0.051564177	0.402211301	LOC497257	Not sig
4712	-0.711767687	0.00448889	0.198689657	SOD1	Not sig
1732	-0.711549926	0.140426087	0.542538465	ANGPTL2	Not sig
37552	-0.711305895	0.002862486	0.172959475	LRRTM1	Not sig
27633	-0.711211562	0.028357117	0.336083385	PID1	Not sig
30649	0.710608401	0.00679283	0.222223271	KIAA1688	Not sig
39884	-0.710587587	0.0580008	0.419018781	SLC12A7	Not sig
30801	-0.71056217	0.003101207	0.177981899	HIST1H3C	Not sig
14148	0.710506079	0.01788919	0.297151986	MGA	Not sig
6621	-0.710385797	0.15583754	0.56066391	CAPN12	Not sig
42404	-0.710241026	0.130317961	0.5294765	PLXNA4	Not sig
12206	0.710128758	0.061682743	0.428032783	FJX1	Not sig
7349	0.709767566	0.012100281	0.264488015	LOC440498	Not sig
15859	0.709766562	0.23114576	0.633577951	CDC14A	Not sig
12286	0.709726057	0.075682127	0.450222141	EREG	Not sig
41985	0.709714111	0.417616982	0.762553378	LOC643220	Not sig
29157	-0.709445653	0.263634351	0.657697867	ACOXL	Not sig
20772	0.709331073	0.103510569	0.49664088	AFM	Not sig
22939	-0.709258247	0.340502976	0.714813295	SLC39A14	Not sig
36773	0.709015819	0.026478981	0.329632562	OAS3	Not sig
29847	0.70881073	0.002376584	0.165863428	TNR	Not sig
13807	0.708470163	0.064480867	0.432451469	MMP7	Not sig
31346	0.708086336	0.115901081	0.513714766	AFAP1	Not sig
19299	0.707850231	0.052037473	0.403235008	ALDH1A3	Not sig
13159	-0.707774693	0.068079832	0.438168203	ACAN	Not sig
34280	-0.707387837	0.188336029	0.594622125	MFSD2	Not sig
7095	0.707306629	0.035815337	0.360242051	CCDC103	Not sig
36275	0.707295114	0.014320077	0.276186055	SGCD	Not sig
32564	-0.707179421	0.000910412	0.132434786	LRRC33	Not sig
27948	-0.706835797	0.073074128	0.44678642	TAGLN	Not sig
5738	-0.706428304	0.032029631	0.349530625	TMEM115	Not sig
17942	-0.706250539	0.062254416	0.429047958	LPCAT3	Not sig
37657	-0.706009971	0.130042602	0.529384862	LOC389634	Not sig
34615	-0.705839147	0.149694782	0.553765903	SLC6A2	Not sig
14121	-0.705699849	0.115610085	0.513356418	AVP	Not sig
23800	-0.705503261	0.014960273	0.278998653	GSTK1	Not sig
19364	0.70535577	0.036874965	0.363461037	LOC153346	Not sig
20666	-0.705306032	0.001634035	0.151975368	B3GNT2	Not sig
11415	-0.705113278	0.00872856	0.237604385	ANGPTL4	Not sig
7858	0.704838764	0.001049973	0.135041491	ZSCAN20	Not sig
17949	-0.704639284	0.027889012	0.334427513	GULP1	Not sig
5191	0.704218205	0.005178857	0.205715334	ZDHHC14	Not sig
20169	0.703851323	0.065326534	0.434156028	FLJ77644	Not sig
41397	0.703640995	0.142478259	0.545248407	HLA-DQB2	Not sig
30249	0.703110111	0.019313981	0.301957133	SMPD3	Not sig
33630	0.702815234	0.000255858	0.082267371	RPN1	Not sig
18718	0.702348194	0.183737541	0.589349006	ESX1	Not sig
44986	-0.702189144	0.019579316	0.303741609	IQGAP3	Not sig
25831	-0.702090454	0.027896346	0.334427513	PHOX2A	Not sig
2469	-0.701681934	0.10341717	0.496381321	PRR5	Not sig
37526	0.701426036	0.243675181	0.642045045	PFKP	Not sig
33398	-0.701057463	0.01355735	0.272813638	NKIRAS2	Not sig
32335	-0.701031937	0.036747326	0.363389431	GDF5OS	Not sig
8523	0.700863216	0.039757514	0.372488878	C1QTNF9	Not sig
13126	0.700516442	0.003580633	0.182560338	LOC100130964	Not sig
41394	-0.700365085	0.118258857	0.516147371	TMSB15A	Not sig
36088	0.70036015	0.007031405	0.224322247	LRP2BP	Not sig
20803	-0.699827778	0.133885168	0.533942761	COL1A2	Not sig
21543	0.69967351	0.010759733	0.254965087	AGRP	Not sig
34942	-0.699371965	0.12409181	0.523240865	HCST	Not sig
30527	0.699339703	0.097877523	0.489153983	FAT2	Not sig
17502	-0.69892311	0.013828817	0.273955182	MRO	Not sig
44146	-0.698882438	0.003530745	0.181849521	C9orf66	Not sig
30622	-0.698853324	0.092740472	0.481336523	RRBP1	Not sig
18307	0.698465189	0.524073166	0.820801169	P4HA3	Not sig
38876	-0.69776377	0.259229397	0.65489885	DLGAP3	Not sig
40190	0.697689987	0.216760554	0.622353558	CNTFR	Not sig
19843	-0.697352577	0.116284188	0.514046226	PKIA	Not sig
21014	0.697121646	0.047381638	0.392146426	PCP4	Not sig
35308	0.696940627	0.00821008	0.233097012	MTMR4	Not sig
29280	-0.696461076	0.002339946	0.165863428	CSPG4	Not sig
44922	-0.696442846	0.001722612	0.15281178	TMED6	Not sig
18909	0.696370218	0.261740124	0.656830844	CXCL12	Not sig
9975	0.696351756	0.396909468	0.749403598	LRRTM2	Not sig
33879	-0.696325214	0.329943612	0.70715521	C18orf23	Not sig
30885	-0.696314716	0.404542183	0.754297723	ZBTB16	Not sig
18550	-0.696238709	0.165405801	0.571399276	TMEFF2	Not sig
9650	-0.696145702	0.006856491	0.222585438	HIST1H3B	Not sig
17095	-0.696042344	0.004725998	0.201841353	MID1IP1	Not sig
6182	-0.695664659	0.01140383	0.259745691	USP5	Not sig
19847	0.695484862	0.046333781	0.388329013	GRHL1	Not sig
21203	-0.69515271	0.021071671	0.310200437	TLX2	Not sig
7644	0.695071156	0.146276715	0.549960022	IL8	Not sig
36484	-0.694552086	0.000996974	0.133171438	ABHD4	Not sig
11384	-0.69430759	0.017098036	0.292872186	GNG12	Not sig
35569	-0.694275714	0.007429293	0.227813086	CALCA	Not sig
36853	0.694093177	0.238819416	0.639136427	COL12A1	Not sig
23681	-0.693635898	0.00128078	0.141030111	SMCR7	Not sig
17829	0.693438862	0.210342292	0.616901258	ST3GAL5	Not sig
22727	0.693385553	0.259819716	0.655042822	TMEM119	Not sig
14495	-0.693182494	0.013666461	0.273340653	AADACL1	Not sig
5451	0.692754338	0.205252564	0.6114819	OSGIN2	Not sig
24263	0.692710739	0.033243344	0.353019376	TRIM15	Not sig
15820	-0.69242521	0.119621433	0.517203454	ZFPM1	Not sig
27164	0.692380731	0.001360909	0.142137612	TMTC4	Not sig
29068	0.692252302	0.01428153	0.276186055	UPB1	Not sig
355	0.692168593	0.008333409	0.233988499	RAB3D	Not sig
664	-0.691648954	0.020674162	0.307753778	P2RX4	Not sig
8730	0.691615729	0.000663132	0.116329387	MTP18	Not sig
923	-0.691150527	0.047258809	0.391489748	ATP1A3	Not sig
14751	0.690998924	0.022791331	0.315860863	PKMYT1	Not sig
13078	-0.690996181	0.055760926	0.411937579	SVEP1	Not sig
23710	0.690317854	0.021444221	0.312114168	ZBTB20	Not sig
4496	-0.690068603	0.009928852	0.248306492	MKL2	Not sig
5123	-0.689849131	0.022487785	0.314501552	TMEM158	Not sig
38529	-0.689779865	0.020705982	0.307754499	DACH1	Not sig
21187	-0.689090688	0.010915124	0.256559409	PERLD1	Not sig
13027	0.688805385	0.02183871	0.312979797	LOC91431	Not sig
24352	0.688738765	0.016604043	0.290908765	tcag7.1017	Not sig
31761	-0.688629163	0.115335635	0.513334673	STK31	Not sig
21670	-0.688313608	0.484987859	0.800963853	PAGE1	Not sig
29565	-0.6881589	0.005288086	0.206978366	LAMB1	Not sig
27302	-0.687947791	0.036253795	0.361614136	FGL1	Not sig
6207	-0.687761211	0.091446411	0.478249201	ST6GALNAC3	Not sig
5813	0.687632034	0.115411883	0.513356418	FLJ30064	Not sig
9555	0.687058176	0.009620165	0.246273292	KIAA0240	Not sig
2122	-0.686924194	0.142017074	0.544725508	TMEM8	Not sig
37592	0.686855451	0.076327475	0.451199116	MALL	Not sig
4197	0.686703012	0.149121071	0.553212873	CD247	Not sig
6863	0.686566893	0.015189375	0.280916065	THOC4	Not sig
16304	-0.686523208	0.014226856	0.276015611	CPT1B	Not sig
43856	0.686036093	0.052017687	0.403225172	TAF9B	Not sig
4268	0.685958333	0.00736095	0.227303144	TBC1D26	Not sig
42525	-0.68570181	0.05074413	0.399693263	CLIP3	Not sig
33106	-0.685609769	0.254977803	0.651298065	LOC100129122	Not sig
31737	0.685301152	0.012835954	0.268001139	FAM151A	Not sig
15551	0.685257305	0.08038008	0.458544624	BIN2	Not sig
22511	-0.684895449	0.07719166	0.452806249	ADAD2	Not sig
12714	-0.684760763	0.510294176	0.81378194	FGFBP1	Not sig
16937	0.684702457	0.035944399	0.360300324	TRIM59	Not sig
20327	-0.684537476	0.072193084	0.445535884	HIF3A	Not sig
28762	0.684195603	0.097543064	0.488855603	HLA-DMA	Not sig
23242	0.683932537	0.10466296	0.498772301	NCR3	Not sig
13227	-0.683812277	0.427152041	0.769369209	LOC137107	Not sig
7516	0.683726393	0.003146342	0.178115195	VLDLR	Not sig
17739	0.683284874	0.086688989	0.469311489	CAPN10	Not sig
4819	-0.683203637	0.096126925	0.486525598	HSPB8	Not sig
5545	0.683181737	0.073142493	0.446981408	CDC2L6	Not sig
27947	-0.683065251	0.054532456	0.408652992	PLA2G5	Not sig
23106	-0.683006472	0.073870804	0.447851077	PRKCG	Not sig
21911	-0.682862618	0.165511387	0.571399276	NTN4	Not sig
25519	-0.682580034	0.04550581	0.386327345	CACNA1I	Not sig
43938	-0.682195816	0.010593994	0.254225473	TAOK2	Not sig
29689	-0.682160891	0.004881778	0.203224035	DBNDD2	Not sig
4547	-0.682018577	0.034188552	0.355529543	LOC442175	Not sig
15684	0.681780763	0.062121406	0.428780035	GLT8D4	Not sig
1640	0.6817229	0.020153103	0.305942927	RAPGEF5	Not sig
43886	-0.681691711	0.017650234	0.296133165	C19orf63	Not sig
7539	0.681249542	0.044320333	0.383762279	RASSF7	Not sig
42038	0.681185635	0.31465328	0.696768	BCAN	Not sig
1520	-0.680777586	0.013158285	0.269273836	LTK	Not sig
7582	0.680524067	0.116737215	0.51439822	FOXD2	Not sig
22371	0.680323418	0.048361056	0.393310377	SYT14L	Not sig
2644	-0.680290659	0.085986006	0.46804387	MED12	Not sig
8667	-0.680249956	0.021920831	0.313202969	NBPF10	Not sig
37455	0.680100366	0.001278314	0.141030111	SERPINB1	Not sig
28844	0.679955499	0.008395623	0.234379382	ULBP2	Not sig
12543	0.679911146	0.227667549	0.630268976	ZFP42	Not sig
40910	-0.679489257	0.051499827	0.402027267	ATAD3C	Not sig
6800	-0.679485031	0.013086369	0.269273836	CRAT	Not sig
4834	-0.679471259	0.23155954	0.634228048	PGA3	Not sig
31697	-0.678906818	0.02702749	0.332143726	MSC	Not sig
12953	0.678579638	0.01150434	0.259803755	TBC1D3	Not sig
26970	0.678577819	0.013761306	0.273736282	ROBO3	Not sig
38496	-0.678520241	0.260206943	0.655466737	GALR3	Not sig
7407	0.678071978	0.030671309	0.343947756	MEI1	Not sig
15006	-0.67772881	0.022014778	0.313202969	NR2F1	Not sig
33451	-0.677652992	0.001456353	0.144350091	NPBWR2	Not sig
22410	0.677515289	0.185911633	0.591363199	KLRB1	Not sig
40831	-0.677205004	0.014676054	0.27784847	FZD7	Not sig
41154	-0.6771665	0.00062099	0.112717176	CAT	Not sig
315	-0.677165948	0.002741979	0.170337301	ALDH4A1	Not sig
16055	-0.676737161	0.095942789	0.486408364	GNB1	Not sig
43169	0.676726758	0.009471051	0.245310358	FGD6	Not sig
15363	-0.676340462	0.030721311	0.344266819	LOC401010	Not sig
2335	-0.675778592	0.006945117	0.223251482	C6orf192	Not sig
43896	-0.675690105	0.032880903	0.351826448	RP11-94I2.2	Not sig
5207	0.675490359	0.141618016	0.544126612	HOXA7	Not sig
33039	0.675325382	0.002936507	0.174789145	FMN1	Not sig
5225	-0.675280699	0.0433508	0.382035527	TNFAIP8L2	Not sig
33131	-0.6748833	0.053951834	0.407175844	CNKSR3	Not sig
784	-0.674437436	0.012455707	0.265123008	CREB3L1	Not sig
24568	-0.673951631	0.002625479	0.169320827	MOSPD1	Not sig
27887	0.673735242	0.013433741	0.271784211	SLC26A4	Not sig
11566	0.67305065	0.228536276	0.630969446	ALAS2	Not sig
34032	0.673006165	0.045248621	0.385697151	TOMM20L	Not sig
20692	0.672946397	0.084950414	0.467201328	JAKMIP2	Not sig
21456	0.672893872	0.390068554	0.746044926	PNPLA3	Not sig
13806	-0.672802294	0.018357863	0.299301623	POTEF	Not sig
43223	-0.672797651	0.01271454	0.267699383	SEMA4G	Not sig
19292	0.672716637	0.04713801	0.391489748	GRHL3	Not sig
36966	0.672491713	0.034412913	0.355846154	RUNX3	Not sig
26626	0.672390127	0.092749372	0.481336523	SALL1	Not sig
22028	-0.672292002	0.05229661	0.40425969	MMP16	Not sig
23148	0.672249453	0.382480576	0.740308859	SCGB1D1	Not sig
31523	-0.67201974	0.00806721	0.232190197	PRO0478	Not sig
15012	-0.67188357	0.047103551	0.391489748	FOXQ1	Not sig
25782	-0.67169699	0.000968128	0.133171438	C3orf63	Not sig
25463	-0.671247864	0.157025019	0.562392361	LENG9	Not sig
32953	-0.670997562	0.051901584	0.402844107	TACC2	Not sig
43081	-0.670933978	0.135701059	0.536876708	MYH11	Not sig
43058	-0.670734134	0.051393771	0.401881557	TPTE	Not sig
17299	0.670611421	0.011841734	0.263655025	LIPH	Not sig
9279	0.670600837	0.000873244	0.131151612	CSNK2A2	Not sig
8701	0.670441251	0.112513105	0.51015083	TBC1D3B	Not sig
14036	0.67018385	0.037206141	0.364411326	SDHALP2	Not sig
27700	0.670050043	0.004116651	0.191363855	IRF2BP2	Not sig
19801	-0.670031612	0.057493017	0.417306014	C14orf25	Not sig
38538	-0.669884367	0.028090921	0.335081904	C1D	Not sig
13404	0.669844883	0.227398988	0.630246089	NPTX2	Not sig
19476	-0.669608685	0.001938489	0.158945525	ACADS	Not sig
28926	0.669420176	0.262840298	0.657319778	CD2	Not sig
6279	0.66897899	0.023990308	0.320452145	PDK1	Not sig
17398	-0.668596943	0.044770834	0.384302094	SYNPO	Not sig
42229	0.668584798	0.288492984	0.674940742	ASPHD2	Not sig
34538	-0.668403334	0.02552632	0.326054535	COL15A1	Not sig
39540	0.668263533	0.176868048	0.583019564	IL20	Not sig
3865	-0.668110834	0.105201223	0.499790422	RASGRP1	Not sig
38258	0.667291847	0.003275221	0.178343094	LOC151878	Not sig
20133	-0.667247563	0.125651597	0.524499872	PRX	Not sig
31534	0.666821877	0.03138376	0.346695193	POLR2H	Not sig
33620	-0.666627105	0.026650989	0.330491816	ACTC1	Not sig
25191	0.66608328	0.144031014	0.546983587	FLJ40235	Not sig
15093	-0.66596055	0.124421056	0.523636297	C1QB	Not sig
7823	0.665907706	0.221554521	0.626905998	SLC43A2	Not sig
34311	0.665680865	0.000559047	0.109231266	CLK4	Not sig
36433	-0.665629114	0.006705814	0.221274766	UBE2A	Not sig
11801	-0.665505862	0.225225861	0.629602632	ST18	Not sig
18009	0.665351633	0.517101865	0.817364659	FOXE1	Not sig
16199	0.665261387	0.161477191	0.566687125	CAB39L	Not sig
13437	0.664776611	0.016250435	0.289195378	FAM124B	Not sig
6563	-0.66451425	0.031021703	0.345611849	ITLN1	Not sig
2282	-0.664019918	0.073718707	0.447626728	ANKFN1	Not sig
26901	0.663815123	0.018410966	0.299310747	TAF6	Not sig
45004	-0.663603261	0.100878974	0.493312908	PLEKHH3	Not sig
7961	-0.663353454	0.052588892	0.404934537	LOC284232	Not sig
31375	-0.663204814	0.044881815	0.384806811	GPR137	Not sig
36969	0.663174414	0.001690259	0.15281178	PWWP2A	Not sig
40135	0.663010278	0.222142621	0.627377441	VCY	Not sig
34313	-0.662967913	0.066845953	0.435874981	C1QA	Not sig
17997	-0.662804219	0.029505885	0.340217069	NPY5R	Not sig
35750	-0.662485258	0.085718971	0.467856955	CSRP1	Not sig
19925	-0.662443039	0.003215433	0.178343094	TIFA	Not sig
38023	-0.662396842	0.002265633	0.165256466	BEST4	Not sig
13965	0.662313922	0.01979201	0.304981721	LOC400604	Not sig
34611	0.662016991	0.055036644	0.409904736	ACE2	Not sig
33045	0.661803081	0.095246316	0.485325936	KHDRBS3	Not sig
39135	-0.661624945	0.156197022	0.561149956	CTHRC1	Not sig
42306	-0.661520554	0.142280739	0.545083768	FBLN5	Not sig
4087	0.661275033	0.22725752	0.630246089	EPCAM	Not sig
13329	-0.661045029	0.057675697	0.417697957	FOXP2	Not sig
25628	-0.660967819	0.021718388	0.31244947	MLL3	Not sig
29815	0.660930562	0.247711145	0.645489363	C4orf26	Not sig
34561	0.660533256	0.021894577	0.313202969	HN1L	Not sig
29300	0.660311649	0.189707899	0.596306199	LOC150763	Not sig
38749	0.660049583	0.004663891	0.200790705	TUBA1C	Not sig
26145	0.660007143	0.276005578	0.666567178	GPIHBP1	Not sig
2030	-0.659932482	0.101550222	0.493922004	MLXIPL	Not sig
44230	0.659823937	0.146335299	0.550040369	PDZRN4	Not sig
11772	0.659794357	0.065813976	0.434273837	CDC45L	Not sig
5798	0.659756114	0.1120873	0.509420596	LTBP1	Not sig
38098	0.659294288	0.083084657	0.463454894	CKMT2	Not sig
20057	-0.659229828	0.349770981	0.720394432	NKAIN3	Not sig
37698	0.659206209	0.004527986	0.199092563	LOC440731	Not sig
14089	0.658569302	0.026623666	0.330491816	TUBA3C	Not sig
14333	0.658424125	0.060364726	0.424050897	LOC730102	Not sig
19483	0.658415238	0.014523694	0.277405448	ABCA7	Not sig
32039	-0.658333667	0.01472865	0.278108301	LOC100132763	Not sig
11811	-0.657771496	0.060426825	0.424354685	C14orf68	Not sig
24922	-0.657649785	0.086497258	0.468907236	MAL	Not sig
14777	0.657439987	0.157414762	0.562919089	NNAT	Not sig
22737	-0.657247498	0.256270148	0.652710235	LOC100128164	Not sig
883	-0.65717132	0.060472382	0.424475948	COX4I2	Not sig
40572	-0.656985258	0.054930612	0.409726842	RBPMS	Not sig
1237	0.656932696	0.185879026	0.591363199	LOC100130605	Not sig
36627	0.656923649	0.207171467	0.613617508	LMNB2	Not sig
32724	-0.65662504	0.0056426	0.210813646	RALYL	Not sig
15694	0.656431346	0.080418095	0.458544624	HEMGN	Not sig
13386	-0.656430097	0.132915999	0.532920184	LOC440461	Not sig
42617	-0.656244701	0.00202851	0.161255655	NIPSNAP3A	Not sig
3847	0.656222453	0.090693112	0.477048819	IFI44	Not sig
44767	-0.65608741	0.161059229	0.566229147	ADH1C	Not sig
1086	0.655917909	0.004127831	0.191363855	C17orf72	Not sig
34662	-0.655880361	0.283558321	0.671032373	VIPR2	Not sig
2018	-0.655317958	0.001140515	0.138011528	NIPSNAP3B	Not sig
39834	-0.655301948	0.000135673	0.060413802	NELF	Not sig
14519	-0.654806151	0.163896173	0.569581272	CXADR	Not sig
29224	-0.654787686	0.132923353	0.532920184	C9orf30	Not sig
34738	0.654705967	0.027562356	0.33367531	LOC100133920	Not sig
1314	0.654502042	0.28701322	0.673783644	NKG7	Not sig
17861	0.654450847	0.067903051	0.43784128	TMEM120B	Not sig
29457	0.654379712	0.025117213	0.324061726	DTL	Not sig
12557	-0.654051281	0.002992764	0.175762722	SSTR4	Not sig
20382	-0.653848345	0.005633986	0.210813646	FES	Not sig
4249	0.653491366	0.570853421	0.842569461	LOC388532	Not sig
6602	0.653285189	0.01294598	0.268792447	TMEM105	Not sig
9340	-0.653284811	0.032958644	0.352238713	STXBP2	Not sig
28162	-0.653255243	0.01295054	0.268792447	CECR6	Not sig
3146	0.653038334	0.016861387	0.291704579	TCL1A	Not sig
28042	0.652938117	0.058478923	0.420046069	AP3B2	Not sig
44334	0.652896984	0.034148945	0.355529543	C10orf35	Not sig
6836	0.652276774	0.022781169	0.315860863	CD300LF	Not sig
29686	-0.652234362	0.000290227	0.084107406	LCAT	Not sig
1798	0.652138553	0.31916685	0.699950699	GPR81	Not sig
15108	0.6521182	0.003754381	0.186744133	EFTUD1	Not sig
23274	-0.651736666	0.423905493	0.767058157	CPXM1	Not sig
36921	0.651444777	0.005898903	0.211789157	ATP10A	Not sig
40930	-0.651366785	0.000669878	0.116426811	MRGPRX2	Not sig
3320	-0.651248859	0.001525217	0.147710784	GAS6	Not sig
1330	-0.651126363	0.079909944	0.457657094	ZNF181	Not sig
27233	-0.650955908	0.018386406	0.299301623	C12orf41	Not sig
32279	-0.650942121	0.077338959	0.453053224	LOC541469	Not sig
24931	0.650924048	0.197781492	0.604099045	C10orf63	Not sig
29932	-0.650886704	0.305067495	0.688006677	ELFN1	Not sig
33333	-0.650751496	0.049213353	0.39496561	FAM13A1	Not sig
18463	0.650705457	0.064519282	0.432451469	BCL3	Not sig
20043	-0.650285499	0.178937343	0.585127451	CES1	Not sig
15966	0.650154144	0.028541568	0.337376847	SLFN11	Not sig
16641	-0.649882824	0.085158152	0.467488592	NRIP3	Not sig
9884	0.649785389	0.037503327	0.365484668	CNNM4	Not sig
27603	0.649701522	0.032866369	0.351826448	SERPIND1	Not sig
32936	0.649662417	0.076192059	0.451006973	INCENP	Not sig
2479	0.649594701	0.228719593	0.631141574	FOS	Not sig
43787	-0.649326519	0.028430686	0.33652572	TENC1	Not sig
18712	0.649183173	0.066917626	0.435874981	HRASLS	Not sig
24966	0.649101573	0.005729449	0.211205995	C10orf78	Not sig
24019	-0.649055866	0.012011258	0.264300572	F5	Not sig
17563	-0.648984027	0.144907202	0.548039985	PRELP	Not sig
40769	-0.647434531	0.053541699	0.406095966	HIST1H4D	Not sig
7970	-0.64735841	0.007901689	0.231571956	C17orf91	Not sig
28554	-0.64725483	0.029293428	0.339894204	AP2B1	Not sig
28689	0.647073637	0.030540032	0.343440721	DENND5B	Not sig
16869	-0.646666715	0.047208548	0.391489748	CYP20A1	Not sig
7299	-0.646619039	0.191194419	0.597688438	DMWD	Not sig
11956	0.646515432	0.024539745	0.321804515	SLC25A22	Not sig
12330	0.64641951	0.067449687	0.4374183	LILRB2	Not sig
9689	0.645811473	0.031241077	0.346642671	TG	Not sig
31247	0.645647303	0.029749862	0.341009764	ORAOV1	Not sig
42893	0.645298331	0.12193974	0.520344809	NOTCH4	Not sig
2513	0.645134204	0.064797594	0.432697842	AIM2	Not sig
44735	0.645093719	0.006847453	0.222585438	RIPK4	Not sig
32327	0.645073572	0.191124775	0.59764087	KRT19P2	Not sig
29245	0.645044022	0.0677391	0.437736948	CFP	Not sig
26381	0.644882531	0.004799228	0.20304252	GLA	Not sig
39379	-0.644625337	0.129101831	0.52844041	KCTD14	Not sig
21878	-0.644616103	0.002094024	0.162856229	SAMD4A	Not sig
2789	0.64457399	0.013190906	0.269273836	BEND3	Not sig
36036	-0.64454515	0.335374571	0.710679172	KRTAP2-4	Not sig
10169	0.644362625	0.003162194	0.178115195	CALM1	Not sig
36180	0.643815454	0.017780153	0.296373131	ZBTB4	Not sig
4658	0.643362935	0.304629317	0.687774151	GSTA1	Not sig
38662	0.643347387	0.028624086	0.337395456	FLJ32679	Not sig
5817	-0.643212653	0.024973266	0.323952799	RHOBTB3	Not sig
1844	0.642938688	0.040097593	0.373185782	PLEKHA6	Not sig
28024	-0.642404512	0.375973501	0.735961112	FLRT1	Not sig
11877	0.642112474	0.003034959	0.176765215	LOC100128701	Not sig
1595	-0.641971646	0.016816654	0.291558872	MTM1	Not sig
38296	0.641897421	0.005332047	0.207134731	DLL1	Not sig
21314	-0.641888893	0.089580714	0.474847496	ECHDC3	Not sig
43130	0.641765851	0.238146714	0.638904246	POMC	Not sig
4516	0.641649118	0.001042687	0.134682049	ZNF224	Not sig
17783	0.641542178	0.010424128	0.253233736	RASGRF1	Not sig
9626	-0.641371185	0.000996662	0.133171438	LOC644950	Not sig
36206	-0.641262591	0.231579118	0.634228048	AHR	Not sig
34021	-0.641208077	0.059539101	0.422611173	FZD2	Not sig
32651	-0.641169572	0.135912885	0.537240645	AIF1	Not sig
37842	-0.64115722	0.025009278	0.324061726	ZSWIM6	Not sig
16864	0.641080765	0.065995534	0.434493451	KPNB1	Not sig
13025	-0.64091264	0.030322816	0.343290057	TNF	Not sig
34894	0.640661931	0.020280626	0.306371532	ABCB6	Not sig
20444	0.640385833	0.013668072	0.273340653	PRRG3	Not sig
23427	0.640290257	0.055736455	0.411937579	NPPC	Not sig
28731	-0.639929143	0.034488795	0.355846154	IMPA2	Not sig
14829	0.639916778	0.02211344	0.31352331	HMBS	Not sig
8743	-0.639813853	0.1197155	0.517203454	ALOXE3	Not sig
19829	0.639744343	0.052338675	0.40425969	RPL13L	Not sig
17779	-0.639209669	0.190264755	0.597055973	ELOVL7	Not sig
13188	0.639082854	0.049683687	0.396333719	STMN3	Not sig
19318	-0.639080763	0.003819363	0.187900136	WDR45	Not sig
8875	0.63903626	0.257106383	0.65299277	REPS2	Not sig
22342	-0.638974179	0.197534444	0.604099045	PCDHB17	Not sig
18067	0.638863534	0.027683812	0.334008796	RELB	Not sig
29021	0.638497464	0.160970994	0.566229147	LOC442421	Not sig
25349	-0.637996374	0.008330233	0.233988499	AHCYL2	Not sig
9143	-0.637615674	0.075243789	0.449575146	CDC20B	Not sig
32725	-0.637488599	0.070896177	0.443187253	LOC654780	Not sig
33364	-0.637408097	0.005353447	0.207134731	LOC442270	Not sig
20349	0.63734253	0.117636904	0.515856487	TNFSF13B	Not sig
43379	-0.637079498	0.064628527	0.432597544	LSS	Not sig
27131	0.637057676	0.17559618	0.582331688	FLNB	Not sig
28456	-0.636534606	0.014997721	0.279091535	C4orf19	Not sig
26177	-0.636496356	0.019869438	0.305175871	RENBP	Not sig
16451	-0.636470647	0.013124782	0.269273836	TMEM133	Not sig
33181	-0.636445486	0.130379781	0.5294765	LOC90499	Not sig
33035	-0.635930523	0.045056854	0.385156526	PLCXD2	Not sig
2786	-0.635592313	0.058259774	0.419811707	C3AR1	Not sig
33257	-0.63536982	0.016172976	0.289195378	MRAS	Not sig
25885	-0.635023122	0.007808967	0.231297111	ALDH6A1	Not sig
3454	-0.634959299	0.031728038	0.34801112	BAP1	Not sig
43354	-0.63482294	0.018894123	0.300345399	PRKD1	Not sig
40466	-0.634728797	0.003354274	0.178478314	FSCN1	Not sig
10974	-0.634617066	0.038272762	0.368035913	LOC392288	Not sig
20510	-0.634524011	0.518274751	0.817998595	SLPI	Not sig
12734	-0.634454533	0.097871281	0.489153983	DEAF1	Not sig
3622	-0.63444299	0.125984967	0.524831064	MBNL2	Not sig
23430	-0.634405991	0.050482393	0.39881042	ST3GAL1	Not sig
42835	-0.634326656	0.417427598	0.762553378	ALG14	Not sig
14727	0.634300424	0.053786921	0.407175844	DCBLD1	Not sig
17673	-0.634222678	0.120308344	0.517710502	C20orf46	Not sig
6643	0.634217697	0.002119553	0.163569049	MBD2	Not sig
31335	0.634151739	0.002597272	0.168652214	PCSK9	Not sig
39073	0.634102042	0.010354943	0.252355799	TUSC2	Not sig
5996	-0.633988692	0.206476859	0.612935624	SLC46A3	Not sig
42254	0.633386463	0.00684757	0.222585438	OGT	Not sig
10028	0.633334142	0.061308618	0.426752345	ARHGAP28	Not sig
14883	-0.633020416	0.266436144	0.659715237	TXK	Not sig
15077	-0.632319252	0.19561997	0.60149518	F10	Not sig
20350	0.632166694	0.032809896	0.351826448	HMGN3	Not sig
21655	-0.632000773	0.10220001	0.495000285	GPR150	Not sig
23119	-0.631950699	0.00030351	0.084527302	PPP2R4	Not sig
19099	-0.631852001	0.070248193	0.441795019	SLC26A2	Not sig
40297	-0.631844076	0.007988456	0.232045204	CDK7	Not sig
10093	0.63172071	0.110348836	0.507474818	PTPRN2	Not sig
26228	-0.631297502	0.002283697	0.16573795	UCHL5IP	Not sig
30468	-0.631294072	0.072857456	0.446396947	RBP7	Not sig
18206	0.631163283	0.145180539	0.548401608	LOC285550	Not sig
33215	-0.631120742	0.05403674	0.407175844	CDC42EP5	Not sig
19383	-0.630842089	0.022140885	0.313714806	SYNC	Not sig
42	0.630691818	0.042255958	0.378990873	GOLGA3	Not sig
38327	-0.630584692	0.001478928	0.145676064	ADRB1	Not sig
13947	0.630565026	0.017450655	0.294541146	ATF6B	Not sig
35441	0.630495055	0.013152789	0.269273836	TTC32	Not sig
11242	0.630157508	0.112691809	0.510363959	ZBTB1	Not sig
25941	0.630131418	0.212804505	0.618664092	MASP1	Not sig
22425	-0.630013258	0.005103425	0.204707559	C20orf3	Not sig
20589	-0.629804724	0.305160717	0.688086856	LRP3	Not sig
26054	0.629729453	0.034193859	0.355529543	PCCA	Not sig
1011	-0.629608889	0.022057708	0.313424163	STON2	Not sig
6000	0.629439605	0.042734993	0.380481742	GPR180	Not sig
11972	0.629318791	0.059989284	0.423548559	FGF1	Not sig
5511	0.629162301	0.002582703	0.16861541	EEPD1	Not sig
37760	-0.629067743	0.103199883	0.496333759	DLX4	Not sig
37491	-0.628950898	0.139664131	0.541529788	TMPRSS2	Not sig
37061	-0.628921692	0.062296077	0.429047958	DUX4	Not sig
10470	0.62868102	0.000747147	0.121858064	STK36	Not sig
15019	-0.628656202	0.264061611	0.658012146	FSD1L	Not sig
27754	0.628649364	0.065645641	0.434253238	TTK	Not sig
18451	-0.628479731	0.00192481	0.158385466	PYROXD1	Not sig
22148	0.628177145	0.093374186	0.482299369	GLI2	Not sig
13551	0.628172422	0.623463657	0.866692553	FGG	Not sig
23719	0.627955952	0.169156149	0.575318268	AVPR1A	Not sig
7841	0.627567051	0.150854675	0.554931016	CPT1C	Not sig
39723	0.62746722	0.00836599	0.234346629	CCDC88C	Not sig
25528	-0.627410062	0.008805275	0.238652488	PCGF1	Not sig
28588	-0.626623942	0.001073972	0.135800102	HSAJ2425	Not sig
29437	-0.6265886	0.149429197	0.553647358	KCNIP3	Not sig
38754	-0.626094106	0.1913032	0.597756555	tcag7.1023	Not sig
38639	0.62587009	0.120006085	0.517390471	EFR3B	Not sig
35263	-0.625598081	0.007996773	0.232045204	AP2A1	Not sig
21984	-0.62552063	0.057292058	0.416946661	STAT5B	Not sig
17256	0.625372046	0.060832317	0.425212231	FANCD2	Not sig
13979	0.625369575	0.021130798	0.310343521	CRIP1	Not sig
41791	-0.625168537	0.018895628	0.300345399	ZNF282	Not sig
25154	-0.624980373	0.071328596	0.443975503	FADS3	Not sig
10082	0.624816255	0.246184295	0.644417996	FGB	Not sig
10474	0.624709903	0.034952924	0.357592247	MON1B	Not sig
307	0.624674805	0.113778299	0.511014795	PHACTR3	Not sig
28382	0.62447035	0.012378035	0.264812472	FAM184A	Not sig
42033	-0.62420979	0.05807735	0.419437174	GPX7	Not sig
14696	-0.624089439	0.317220435	0.698639797	LOC442160	Not sig
17383	-0.624020937	0.029156915	0.339621623	ZSWIM5	Not sig
34056	0.623650432	0.003433137	0.179761144	C21orf119	Not sig
32960	-0.62362489	0.013053335	0.269273836	GOLGA2LY1	Not sig
16738	-0.623379024	0.115922783	0.513729007	SLC7A7	Not sig
26742	-0.623135114	0.026562728	0.330309719	HIST1H3G	Not sig
43459	-0.623125599	0.012221409	0.264812472	PPP2R3A	Not sig
26812	0.623097796	0.012456629	0.265123008	CCRL2	Not sig
30082	-0.62308496	0.238702583	0.639136427	SLC26A7	Not sig
25813	-0.623015853	0.02012049	0.305677982	RORA	Not sig
39015	0.622977496	0.153335554	0.557814771	HSPA12A	Not sig
18444	0.622756186	0.269440721	0.661824258	FAM101A	Not sig
28709	-0.622752582	0.051098456	0.401026311	TOX2	Not sig
24582	-0.622606919	0.052287204	0.40425969	GUCY1B3	Not sig
14622	-0.622518298	0.082656488	0.462553682	DKK2	Not sig
29489	0.622273963	0.02910194	0.339568318	DENND4A	Not sig
25405	-0.622083229	0.003049247	0.176883828	NCKAP1L	Not sig
15842	0.621777117	0.082892299	0.463142709	GADD45G	Not sig
44944	-0.621522085	0.041605689	0.377132132	LOC100134282	Not sig
31329	0.621482473	0.365932285	0.729983975	KLRC4	Not sig
42802	-0.621291163	0.147311889	0.551074765	ISL1	Not sig
31653	0.621077088	0.057904473	0.418638875	HOMER3	Not sig
17352	-0.620964393	0.164909661	0.570943578	ALPP	Not sig
33338	-0.620889814	0.044569328	0.383978625	KIAA1109	Not sig
22539	0.620833354	0.155622023	0.560292052	UBE2C	Not sig
12995	-0.620658682	0.006029133	0.212863858	RELL2	Not sig
32736	0.620646999	0.147080762	0.551047898	GATA1	Not sig
34235	-0.620619913	0.022585246	0.315052629	PVT1	Not sig
40687	-0.620340719	0.044348414	0.383762279	ZNF670	Not sig
12310	0.620083121	0.129166723	0.528506984	ADAM8	Not sig
38220	0.620062133	0.045647049	0.386590519	C14orf37	Not sig
21523	0.61999469	0.168575239	0.574764781	ST6GALNAC5	Not sig
43539	0.619978082	0.106767136	0.502890303	TCEA3	Not sig
21012	0.619966002	0.127725924	0.527180356	GALNAC4S-6ST	Not sig
22734	-0.619609935	0.001565203	0.149277984	SLU7	Not sig
28698	0.619547128	0.005907094	0.211789157	LOC390595	Not sig
25104	0.619455899	0.157908967	0.563299165	LOC100130744	Not sig
16696	0.619433498	0.084037372	0.465760548	IL1R1	Not sig
29864	-0.619303186	0.333607327	0.709785196	HAVCR1	Not sig
32046	-0.619268447	0.042982324	0.381078661	ESD	Not sig
13453	-0.619150139	0.018977233	0.300565328	SGCB	Not sig
10282	-0.61912713	0.021461393	0.312114168	HOXA3	Not sig
38997	0.618988478	0.099588533	0.491308341	C18orf56	Not sig
5231	-0.618938866	0.039961535	0.372952789	SLC29A3	Not sig
42272	-0.618853097	0.071398277	0.444167141	NXN	Not sig
2702	0.618306669	0.012749322	0.267699383	OSGEPL1	Not sig
928	0.617948111	0.178859331	0.585017554	NEK6	Not sig
23099	-0.617866578	0.020374627	0.306538716	ZNF697	Not sig
12833	0.617801174	0.100566585	0.493022022	GYPB	Not sig
31134	0.61773659	0.133380608	0.533420354	BMPR1B	Not sig
17487	-0.617529041	0.008006052	0.232045204	NAG20	Not sig
27596	0.616922704	0.159640875	0.565533484	PROCR	Not sig
19956	-0.616608375	0.002151771	0.163618224	MAP7D3	Not sig
31180	-0.616467516	0.210123714	0.616684058	ASXL3	Not sig
2425	-0.616464267	0.018665783	0.299966344	CRYAB	Not sig
37033	0.61645491	0.012422014	0.264864083	IQCE	Not sig
30435	0.616320196	0.083324946	0.46398719	SPATA9	Not sig
1547	-0.616192498	0.004006188	0.1903183	EPX	Not sig
43187	0.616152711	0.037589373	0.365935476	LOC54492	Not sig
11372	-0.616060723	0.27959036	0.668799755	C6orf124	Not sig
40744	-0.615937367	0.115832101	0.513583927	TBC1D25	Not sig
21344	0.615902043	0.006523543	0.219474812	RASAL1	Not sig
8668	-0.615659834	0.005113839	0.204707559	MEIS3	Not sig
45078	-0.615370982	0.00316617	0.178115195	RNF170	Not sig
39786	0.61520401	0.561430033	0.838919933	OXTR	Not sig
27416	-0.615077708	0.134926057	0.535616763	BPGM	Not sig
23534	-0.614957906	0.152251602	0.55656905	TPM2	Not sig
22361	0.614868376	0.027473151	0.333523163	AGBL5	Not sig
18228	0.614717375	0.089168876	0.473759504	LOC100132658	Not sig
7704	-0.614302125	0.004575387	0.199729996	GNAI1	Not sig
24902	-0.614055046	0.006130207	0.214588121	UBR4	Not sig
11432	0.614034948	0.177171684	0.583446608	FREM3	Not sig
26798	0.614029334	0.070036078	0.441518844	SEMA4C	Not sig
11826	0.613901214	0.005674093	0.210813646	MLX	Not sig
29316	0.613781992	0.071487851	0.444351248	C1orf54	Not sig
21074	-0.613665016	0.092931303	0.481547192	LOC728218	Not sig
9677	0.613658399	0.119505416	0.517203454	RYR2	Not sig
24198	-0.613522578	0.002295615	0.165838759	MAP1S	Not sig
34454	-0.613190739	0.054825063	0.409278641	LAP3	Not sig
29509	-0.613065765	0.197368291	0.6040613	PARD6G	Not sig
43576	-0.612981975	0.215983909	0.621661186	CD200	Not sig
42352	-0.612956545	0.015399795	0.283294545	CPT1A	Not sig
20787	-0.61291808	0.003564579	0.182560338	SMAD4	Not sig
41573	-0.612694174	0.098816287	0.490375651	PIK3IP1	Not sig
29676	0.612645186	0.065245011	0.433954514	FAM123A	Not sig
36626	0.612545712	0.004475752	0.198689657	RBM6	Not sig
24138	0.61235693	0.061061317	0.42575514	KLHDC7B	Not sig
24747	-0.612292164	0.015352232	0.282650595	LRFN1	Not sig
3491	-0.612060281	0.383327479	0.740969159	SMARCC2	Not sig
12129	0.611520333	0.029716281	0.341009764	hCG_2045899	Not sig
30240	0.611440253	0.0725996	0.446025664	C17orf74	Not sig
36833	-0.611415178	0.062475349	0.429047958	BSG	Not sig
36262	-0.611402543	0.217663826	0.623051309	HIST2H2BE	Not sig
11871	-0.611187163	0.294953601	0.67983875	SCRT2	Not sig
37178	-0.611138561	0.024362538	0.321392814	C3orf54	Not sig
7847	0.610941484	0.060676582	0.424949467	C4BPA	Not sig
44560	0.610870029	0.017322479	0.294142021	ASAP2	Not sig
16889	-0.610764063	0.088398641	0.47282139	TXNRD1	Not sig
32421	0.610741804	0.192363597	0.599004746	WBSCR27	Not sig
13128	-0.610556606	0.268522993	0.661185487	ANKRD20A2	Not sig
21300	0.610508196	0.004555489	0.199092563	SEC14L4	Not sig
37748	-0.610241113	0.108493717	0.505298473	ARHGAP9	Not sig
24127	0.609449843	0.119259709	0.517110932	XAF1	Not sig
7202	-0.609298469	0.015767085	0.285859705	HOXA11	Not sig
1932	0.609025682	0.191670745	0.597903772	SCG5	Not sig
16851	-0.609019703	0.240894359	0.640207534	LOC401650	Not sig
43725	0.608862327	0.016803772	0.291558872	MRPL33	Not sig
24032	-0.608705384	0.02450209	0.321804515	GOLSYN	Not sig
28078	0.608695253	0.056100985	0.412242178	GSG2	Not sig
18888	-0.608624343	0.11278344	0.510363959	CCDC3	Not sig
40225	0.608542359	0.0680421	0.438059944	P4HA2	Not sig
37197	0.608496626	0.095500257	0.485689181	LGALS7B	Not sig
39463	0.608483952	0.087955027	0.471644009	BCL6B	Not sig
23744	-0.60844443	0.021648741	0.31244947	RP5-1022P6.2	Not sig
5349	0.608417118	0.026308532	0.329117944	HEMK1	Not sig
39794	-0.608354229	0.098712818	0.490242443	MAF	Not sig
9711	0.608298484	0.001113487	0.137228382	KIAA0947	Not sig
4301	-0.607999011	0.015485946	0.283768587	SEMA6D	Not sig
11824	0.607978233	0.048718657	0.393881668	hCG_1774568	Not sig
43752	0.607802827	0.040629658	0.374827452	OSTbeta	Not sig
14791	0.607643422	0.08954803	0.474794411	SASS6	Not sig
27713	-0.607303857	0.035466635	0.358859576	COL21A1	Not sig
31004	0.607251478	0.007368807	0.227303144	KNDC1	Not sig
24409	0.607028697	0.028377885	0.336083385	FLJ44253	Not sig
15066	-0.606805529	0.001642951	0.15218289	SHKBP1	Not sig
25476	0.606662514	0.038452077	0.368035913	FAM120AOS	Not sig
23579	-0.606654749	0.067657288	0.437648056	THSD4	Not sig
17802	-0.606508662	0.11875823	0.516495564	ANGPTL6	Not sig
2388	0.60610497	0.007730978	0.230967505	FLJ36031	Not sig
20738	-0.606099754	0.074850296	0.44924467	C12orf40	Not sig
12410	-0.60607369	0.047174909	0.391489748	CSF2	Not sig
17119	-0.605946246	0.063551983	0.431082681	ARSJ	Not sig
38795	0.605942371	0.302283669	0.685633455	SLC17A8	Not sig
17159	-0.605942156	0.039009301	0.369451649	TRPM2	Not sig
20275	-0.60583927	0.210670502	0.616962635	CYP19A1	Not sig
26473	0.605622274	0.006509073	0.219370151	CCDC96	Not sig
9203	0.605535903	0.051100454	0.401026311	LOC728927	Not sig
5541	0.605524917	0.06567135	0.434253238	TMEM194A	Not sig
1156	-0.605486494	0.451732268	0.784086312	CASQ1	Not sig
23794	-0.605422529	0.037024183	0.363884802	ND5	Not sig
17944	0.605284887	0.08540826	0.467552659	SETD3	Not sig
26729	-0.605244932	0.094301444	0.483923791	HOXB13	Not sig
30297	-0.605108642	0.105824846	0.501231634	IFI30	Not sig
14614	0.605001	0.128082433	0.527402543	CXCR7	Not sig
43136	0.604997596	0.021475607	0.312114168	CLCA1	Not sig
25616	0.604967356	0.195573308	0.60149518	NTRK1	Not sig
13533	0.604753919	0.015184908	0.280916065	METT11D1	Not sig
13864	-0.604733445	0.016266259	0.289195378	TSHB	Not sig
34933	-0.604719004	0.031464244	0.346807774	MINPP1	Not sig
12364	0.60469886	0.07722963	0.45281055	LOC100128108	Not sig
19639	0.604664494	0.272353532	0.663929825	SCGB2A1	Not sig
39002	0.604541179	0.021745379	0.312466088	CWF19L1	Not sig
12678	0.604006027	0.3794777	0.73844238	SULF2	Not sig
3086	0.60391223	0.03054078	0.343440721	MBD1	Not sig
24306	-0.603905252	0.006145303	0.214608865	ATP6V0D1	Not sig
39710	-0.603871129	0.000576638	0.110456793	OSBPL11	Not sig
7187	0.603789462	0.019243326	0.301957133	EIF5A2	Not sig
40879	0.603690184	0.016076716	0.288209235	CD24	Not sig
34657	-0.603368459	0.008682844	0.237281922	FAM115A	Not sig
39351	0.603303038	0.038427087	0.368035913	MGC42105	Not sig
12850	0.603046227	0.013882515	0.273955182	AFMID	Not sig
26166	-0.603044715	0.003956815	0.190069992	FNTB	Not sig
9094	-0.602902186	0.002849775	0.172951715	NFATC4	Not sig
18610	0.602738526	0.144307071	0.54735278	C2orf27	Not sig
24602	0.602627425	0.000659037	0.116329387	C20orf26	Not sig
28640	-0.602532039	0.008273291	0.233578675	TBX2	Not sig
6309	-0.602247041	0.013785665	0.273857765	BRUNOL4	Not sig
28561	-0.602189052	0.273408701	0.664874979	LOC439951	Not sig
25508	-0.602002494	0.008123693	0.232478102	NINJ1	Not sig
6196	0.601771913	0.206544947	0.613016468	EGR2	Not sig
26205	0.601765566	0.277016855	0.667090019	ENG	Not sig
33491	-0.601692669	0.009679958	0.2465742	SNX8	Not sig
27592	-0.601511757	0.014168523	0.275744085	OTUD7A	Not sig
8673	-0.601378061	0.109686907	0.506533198	LOC442572	Not sig
44846	0.601362347	0.145892448	0.549522931	TNN	Not sig
3423	-0.601193705	0.052475304	0.40462073	PLD5	Not sig
3431	0.601071113	0.062422469	0.429047958	LOC729983	Not sig
14507	0.600832144	0.125786892	0.524665013	GBAP	Not sig
31190	0.600799699	0.034038012	0.355529543	KIF26A	Not sig
19206	-0.600476708	0.05150486	0.402027267	PKN2	Not sig
13585	-0.600456412	0.087223791	0.470112421	LOC126536	Not sig
1642	0.600427412	0.017033304	0.292524264	NAT2	Not sig
33510	0.600361812	0.050387696	0.398699618	SLC14A1	Not sig
3616	-0.600262263	0.017442528	0.294541146	PRR17	Not sig
2958	0.600064796	0.007427485	0.227813086	GFOD2	Not sig
25023	0.599854613	0.126657865	0.525392415	FLJ11710	Not sig
34981	0.599771575	0.02384915	0.319514959	FAM162A	Not sig
34763	-0.599742928	0.004943445	0.203996555	ZC3H13	Not sig
39906	0.599577975	0.454926986	0.785327035	ANO3	Not sig
15125	0.599493182	0.116536974	0.514333393	RNF122	Not sig
20898	-0.59900481	0.011960025	0.264041463	RPS6KA2	Not sig
18548	0.598791983	0.002695678	0.170337301	PYCRL	Not sig
38570	0.59872564	0.009155106	0.243136923	NSUN5C	Not sig
7246	0.598713274	0.014130442	0.275360109	ZNF721	Not sig
21273	0.598520866	0.116275292	0.514046226	STC1	Not sig
[truncated: 17,750 more rows]
