# Supplementary material for: Integrated multi-omics analysis reveals necroptosis-related biomarker BIRC3 for early diagnosis and therapeutic targeting in preeclampsia
Source: PLoS One. 2025 Dec 1;20(12):e0337546. doi: 10.1371/journal.pone.0337546 (PMC12668491; doi:10.1371/journal.pone.0337546)
Supplement: S3 Table — (CSV) [file pone.0337546.s004.csv]

	p_val	avg_log2FC	pct.1	pct.2	p_val_adj	cluster	gene
CGA	0	4.627228823	0.769	0.268	0	0	CGA
JUN	0	2.509242303	0.947	0.495	0	0	JUN
ATF3	0	2.414970941	0.955	0.346	0	0	ATF3
CLDN4	0	2.401738102	0.956	0.333	0	0	CLDN4
DDIT3	0	2.331545302	0.922	0.276	0	0	DDIT3
PMAIP1	0	2.209173908	0.939	0.329	0	0	PMAIP1
CYP19A1	0	2.197070694	0.552	0.077	0	0	CYP19A1
HES1	0	2.176005463	0.831	0.124	0	0	HES1
GDF15	0	2.127193708	0.715	0.126	0	0	GDF15
INSL4	0	2.046766153	0.805	0.096	0	0	INSL4
CYR61	0	2.024736507	0.872	0.161	0	0	CYR61
EGFR	0	2.002362824	0.923	0.253	0	0	EGFR
ELF3	0	1.996381689	0.877	0.117	0	0	ELF3
SERTAD1	0	1.970394042	0.926	0.287	0	0	SERTAD1
TSC22D1	0	1.953875083	0.962	0.409	0	0	TSC22D1
DNAJB4	0	1.913089643	0.907	0.23	0	0	DNAJB4
IER2	0	1.86931664	0.97	0.576	0	0	IER2
HSPB8	0	1.863964075	0.915	0.191	0	0	HSPB8
FOS	0	1.857697262	0.951	0.572	0	0	FOS
SPINT1	0	1.850954003	0.963	0.361	0	0	SPINT1
HSPA5	0	1.850734968	0.953	0.55	0	0	HSPA5
DNAJB1	0	1.846279755	0.958	0.449	0	0	DNAJB1
CKS2	0	1.841683606	0.935	0.409	0	0	CKS2
DSP	0	1.80761882	0.897	0.206	0	0	DSP
FOSB	0	1.80319563	0.931	0.33	0	0	FOSB
ID3	0	1.778962115	0.859	0.242	0	0	ID3
GADD45A	0	1.776119512	0.903	0.313	0	0	GADD45A
FBN2	0	1.760876441	0.889	0.144	0	0	FBN2
AL121944.1	0	1.758355958	0.743	0.093	0	0	AL121944.1
PEG10	0	1.74654082	0.97	0.474	0	0	PEG10
KRT23	0	1.737378496	0.95	0.39	0	0	KRT23
HSD17B1	0	1.734029075	0.95	0.337	0	0	HSD17B1
HSPA1B	0	1.722590988	0.946	0.367	0	0	HSPA1B
RND3	0	1.683460313	0.771	0.203	0	0	RND3
TBX3	0	1.680849852	0.843	0.089	0	0	TBX3
KLF4	0	1.666233674	0.912	0.298	0	0	KLF4
TINAGL1	0	1.659665683	0.974	0.403	0	0	TINAGL1
TACSTD2	0	1.629625753	0.876	0.203	0	0	TACSTD2
PEG3	0	1.624397748	0.909	0.239	0	0	PEG3
EGR1	0	1.622144122	0.814	0.149	0	0	EGR1
GADD45G	0	1.599468404	0.789	0.217	0	0	GADD45G
SLC2A1	0	1.599378356	0.949	0.29	0	0	SLC2A1
EFEMP1	0	1.574096975	0.948	0.327	0	0	EFEMP1
PLK2	0	1.568613675	0.876	0.15	0	0	PLK2
SLC26A2	0	1.556099746	0.884	0.177	0	0	SLC26A2
ANXA1	0	1.555000526	0.993	0.814	0	0	ANXA1
HEXIM1	0	1.554317646	0.918	0.26	0	0	HEXIM1
BTG3	0	1.551118881	0.929	0.357	0	0	BTG3
TENT5A	0	1.551088785	0.857	0.19	0	0	TENT5A
GTF2B	0	1.542160086	0.899	0.321	0	0	GTF2B
KLF5	0	1.539534729	0.867	0.167	0	0	KLF5
ARL4A	0	1.535653153	0.912	0.32	0	0	ARL4A
GATA3	0	1.533626402	0.897	0.216	0	0	GATA3
ITIH5	0	1.529208067	0.917	0.224	0	0	ITIH5
RHOB	0	1.52616784	0.939	0.367	0	0	RHOB
DNAJA1	0	1.524607509	0.973	0.714	0	0	DNAJA1
TCAF1	0	1.520312183	0.884	0.197	0	0	TCAF1
ARID5B	0	1.514129754	0.898	0.334	0	0	ARID5B
KCNQ1OT1	0	1.499773883	0.656	0.123	0	0	KCNQ1OT1
IDI1	0	1.474074611	0.881	0.372	0	0	IDI1
SLC40A1	0	1.464551266	0.916	0.325	0	0	SLC40A1
SIAH1	0	1.458527509	0.892	0.225	0	0	SIAH1
NFE2L3	0	1.456221222	0.902	0.226	0	0	NFE2L3
APP	0	1.449843357	0.92	0.32	0	0	APP
ID1	0	1.423676058	0.786	0.149	0	0	ID1
LCMT1-AS2	0	1.415464446	0.701	0.069	0	0	LCMT1-AS2
SVEP1	0	1.412318864	0.829	0.061	0	0	SVEP1
ZNF165	0	1.408604427	0.662	0.063	0	0	ZNF165
MORC4	0	1.398288304	0.928	0.32	0	0	MORC4
DLX5	0	1.397385169	0.864	0.201	0	0	DLX5
IER5	0	1.397349444	0.907	0.315	0	0	IER5
MIR22HG	0	1.388850827	0.894	0.331	0	0	MIR22HG
MAFF	0	1.387447801	0.908	0.298	0	0	MAFF
BCAM	0	1.38364844	0.883	0.179	0	0	BCAM
SLC22A11	0	1.380746608	0.882	0.146	0	0	SLC22A11
F5	0	1.373347834	0.845	0.082	0	0	F5
HSPA8	0	1.370462717	0.982	0.732	0	0	HSPA8
GADD45B	0	1.369810517	0.928	0.39	0	0	GADD45B
PERP	0	1.368847016	0.955	0.386	0	0	PERP
DUSP1	0	1.360338237	0.964	0.612	0	0	DUSP1
BTG2	0	1.350784627	0.887	0.281	0	0	BTG2
MT-CYB	0	1.346752982	0.943	0.809	0	0	MT-CYB
IFI6	0	1.344207144	0.986	0.618	0	0	IFI6
MRPS6	0	1.334962861	0.901	0.41	0	0	MRPS6
ERVW-1	0	1.33207868	0.92	0.249	0	0	ERVW-1
SNHG8	0	1.314748063	0.927	0.46	0	0	SNHG8
DUSP14	0	1.308837677	0.877	0.313	0	0	DUSP14
TACC2	0	1.30756846	0.813	0.062	0	0	TACC2
MT-CO3	0	1.306241861	0.953	0.873	0	0	MT-CO3
SOX4	0	1.305644002	0.811	0.221	0	0	SOX4
MT-CO2	0	1.290391725	0.956	0.877	0	0	MT-CO2
CALD1	0	1.28518277	0.89	0.273	0	0	CALD1
VWA1	0	1.278505194	0.91	0.268	0	0	VWA1
CDH1	0	1.271104099	0.86	0.148	0	0	CDH1
SERPINF1	0	1.268921084	0.936	0.333	0	0	SERPINF1
SEMA6A	0	1.267438963	0.863	0.11	0	0	SEMA6A
HERPUD1	0	1.267185304	0.928	0.48	0	0	HERPUD1
FBLN1	0	1.256599675	0.973	0.416	0	0	FBLN1
FBN1	0	1.253089359	0.84	0.136	0	0	FBN1
SPINT2	0	1.250213496	0.978	0.539	0	0	SPINT2
BRD2	0	1.232568996	0.914	0.401	0	0	BRD2
HSP90B1	0	1.2295843	0.953	0.589	0	0	HSP90B1
DUSP5	0	1.222397125	0.907	0.302	0	0	DUSP5
TFRC	0	1.218095232	0.917	0.303	0	0	TFRC
ADGRG1	0	1.216512946	0.905	0.223	0	0	ADGRG1
ARG2	0	1.207405258	0.796	0.158	0	0	ARG2
ITGA6	0	1.200837096	0.83	0.187	0	0	ITGA6
MBNL3	0	1.198075878	0.917	0.275	0	0	MBNL3
KRT18	0	1.19291225	0.995	0.617	0	0	KRT18
SLC3A2	0	1.189510901	0.94	0.511	0	0	SLC3A2
EIF4A3	0	1.186896111	0.927	0.471	0	0	EIF4A3
RBBP6	0	1.182104976	0.854	0.242	0	0	RBBP6
FXYD3	0	1.177294415	0.943	0.351	0	0	FXYD3
GOLGB1	0	1.176317525	0.857	0.277	0	0	GOLGB1
TCEAL9	0	1.175226306	0.963	0.432	0	0	TCEAL9
LRPAP1	0	1.174321725	0.954	0.496	0	0	LRPAP1
RIMKLB	0	1.172342979	0.822	0.144	0	0	RIMKLB
CTSV	0	1.163402763	0.834	0.146	0	0	CTSV
LMO4	0	1.158033982	0.921	0.431	0	0	LMO4
CRIM1	0	1.156923171	0.899	0.218	0	0	CRIM1
RASA1	0	1.149802213	0.912	0.271	0	0	RASA1
MYH10	0	1.145958672	0.83	0.17	0	0	MYH10
CYCS	0	1.135993193	0.932	0.542	0	0	CYCS
UBB	0	1.123792548	0.985	0.799	0	0	UBB
MT-ATP6	0	1.123066585	0.955	0.879	0	0	MT-ATP6
WSB1	0	1.122169889	0.928	0.546	0	0	WSB1
NR4A1	0	1.120059588	0.807	0.224	0	0	NR4A1
PHLDA2	0	1.113754061	0.992	0.651	0	0	PHLDA2
S100P	0	1.111085024	0.974	0.639	0	0	S100P
TENM3	0	1.109067677	0.823	0.089	0	0	TENM3
RHOBTB3	0	1.108958435	0.9	0.323	0	0	RHOBTB3
MYLIP	0	1.106240964	0.885	0.245	0	0	MYLIP
TFAP2A	0	1.10607146	0.875	0.188	0	0	TFAP2A
FAM84A	0	1.104805969	0.816	0.136	0	0	FAM84A
ADAMTS1	0	1.104271215	0.746	0.094	0	0	ADAMTS1
TMEM40	0	1.102268344	0.853	0.192	0	0	TMEM40
HSPB1	0	1.101905454	0.879	0.481	0	0	HSPB1
TINCR	0	1.098824077	0.885	0.241	0	0	TINCR
CLIP1	0	1.098813237	0.859	0.257	0	0	CLIP1
CSRP2	0	1.091570804	0.903	0.336	0	0	CSRP2
KRT8	0	1.091423037	0.992	0.533	0	0	KRT8
CCNL1	0	1.088446331	0.919	0.443	0	0	CCNL1
SLC13A4	0	1.085822398	0.862	0.171	0	0	SLC13A4
SLC20A1	0	1.078777451	0.842	0.214	0	0	SLC20A1
FAM13A	0	1.074754012	0.816	0.138	0	0	FAM13A
NUFIP2	0	1.074282251	0.908	0.367	0	0	NUFIP2
DUSP9	0	1.073096897	0.955	0.37	0	0	DUSP9
NASP	0	1.071107865	0.92	0.46	0	0	NASP
OVOL1	0	1.070707767	0.725	0.067	0	0	OVOL1
INTS6	0	1.068615771	0.802	0.201	0	0	INTS6
NCOA3	0	1.058314882	0.87	0.283	0	0	NCOA3
HSP90AA1	0	1.057497404	0.994	0.892	0	0	HSP90AA1
ISYNA1	0	1.05600693	0.939	0.375	0	0	ISYNA1
PLIN2	0	1.045267758	0.89	0.463	0	0	PLIN2
COBLL1	0	1.040296516	0.827	0.144	0	0	COBLL1
SPTSSA	0	1.039876417	0.898	0.309	0	0	SPTSSA
IRX2	0	1.037631051	0.794	0.143	0	0	IRX2
BAG3	0	1.035740581	0.85	0.231	0	0	BAG3
CALR	0	1.035119476	0.972	0.631	0	0	CALR
PKIB	0	1.034346745	0.925	0.308	0	0	PKIB
MANF	0	1.034242821	0.895	0.387	0	0	MANF
H2AFX	0	1.03106771	0.884	0.289	0	0	H2AFX
CAVIN1	0	1.023878017	0.834	0.245	0	0	CAVIN1
GGH	0	1.022960228	0.882	0.24	0	0	GGH
MDM2	0	1.020650118	0.865	0.282	0	0	MDM2
EEA1	0	1.018756733	0.84	0.23	0	0	EEA1
TAF1D	0	1.01832468	0.904	0.419	0	0	TAF1D
BSG	0	1.016750222	0.964	0.561	0	0	BSG
RSRC2	0	1.014654552	0.919	0.452	0	0	RSRC2
MUC15	0	1.003576017	0.714	0.077	0	0	MUC15
TUSC3	0	1.003291338	0.914	0.264	0	0	TUSC3
EPS8L1	0	1.001905925	0.767	0.148	0	0	EPS8L1
CLDN7	0	0.996804882	0.898	0.276	0	0	CLDN7
ID4	0	0.996598364	0.652	0.068	0	0	ID4
L1TD1	0	0.996065628	0.786	0.19	0	0	L1TD1
ARF4	0	0.994218163	0.951	0.575	0	0	ARF4
MEST	0	0.993848452	0.916	0.325	0	0	MEST
GPC3	0	0.991612254	0.546	0.061	0	0	GPC3
DNMT1	0	0.987643206	0.885	0.357	0	0	DNMT1
SNHG12	0	0.985207443	0.784	0.168	0	0	SNHG12
LAMB1	0	0.984519531	0.799	0.107	0	0	LAMB1
CDO1	0	0.983242211	0.861	0.213	0	0	CDO1
MSX2	0	0.979663976	0.909	0.258	0	0	MSX2
PRKCZ	0	0.979280892	0.756	0.176	0	0	PRKCZ
MGST3	0	0.978899273	0.975	0.621	0	0	MGST3
SLC38A2	0	0.972185455	0.89	0.345	0	0	SLC38A2
CITED2	0	0.970197876	0.878	0.341	0	0	CITED2
ADM	0	0.9664563	0.87	0.29	0	0	ADM
DYNLL1	0	0.965389353	0.97	0.651	0	0	DYNLL1
ADAMTSL4	0	0.960613704	0.842	0.17	0	0	ADAMTSL4
PPP1R10	0	0.960299237	0.844	0.284	0	0	PPP1R10
CCDC80	0	0.955483493	0.622	0.06	0	0	CCDC80
EIF4A1	0	0.951887297	0.935	0.524	0	0	EIF4A1
MAGED1	0	0.950747425	0.885	0.277	0	0	MAGED1
LRP2	0	0.950736188	0.743	0.041	0	0	LRP2
FAM184A	0	0.947077412	0.734	0.078	0	0	FAM184A
NEDD4L	0	0.945772479	0.78	0.106	0	0	NEDD4L
TGM2	0	0.944881744	0.942	0.351	0	0	TGM2
SMAGP	0	0.944476311	0.941	0.364	0	0	SMAGP
SYNE2	0	0.94435648	0.853	0.219	0	0	SYNE2
EFNA1	0	0.942923093	0.877	0.216	0	0	EFNA1
ST3GAL4	0	0.937645723	0.729	0.14	0	0	ST3GAL4
NUDT4	0	0.936415086	0.897	0.322	0	0	NUDT4
TUBB4B	0	0.933159683	0.961	0.672	0	0	TUBB4B
P4HB	0	0.932853392	0.969	0.615	0	0	P4HB
MT-ND5	0	0.932814935	0.9	0.574	0	0	MT-ND5
MT-CO1	0	0.931907345	0.947	0.811	0	0	MT-CO1
SLC5A3	0	0.929759945	0.777	0.147	0	0	SLC5A3
CDKN1C	0	0.928691383	0.978	0.556	0	0	CDKN1C
PNP	0	0.927929578	0.934	0.507	0	0	PNP
COL14A1	0	0.918787023	0.779	0.059	0	0	COL14A1
SOCS1	0	0.917464821	0.77	0.098	0	0	SOCS1
EIF4A2	0	0.916555168	0.943	0.546	0	0	EIF4A2
LSR	0	0.914892021	0.865	0.187	0	0	LSR
PAGE4	0	0.906764547	0.99	0.729	0	0	PAGE4
AHNAK	0	0.905086998	0.853	0.279	0	0	AHNAK
CCNDBP1	0	0.904827807	0.932	0.443	0	0	CCNDBP1
KCNN4	0	0.904471565	0.837	0.153	0	0	KCNN4
XAGE3	0	0.901436041	0.978	0.514	0	0	XAGE3
JUND	0	0.901295537	0.984	0.879	0	0	JUND
TGIF1	0	0.900886336	0.861	0.371	0	0	TGIF1
MME	0	0.896771257	0.88	0.196	0	0	MME
SLC52A1	0	0.892595845	0.792	0.109	0	0	SLC52A1
DAG1	0	0.889849658	0.861	0.181	0	0	DAG1
FAM89A	0	0.889779842	0.92	0.396	0	0	FAM89A
GOLGA4	0	0.887537949	0.858	0.302	0	0	GOLGA4
CEBPA	0	0.887115037	0.859	0.251	0	0	CEBPA
BEX3	0	0.886471559	0.951	0.426	0	0	BEX3
FOXC1	0	0.886286678	0.723	0.081	0	0	FOXC1
GSTA3	0	0.884564431	0.53	0.087	0	0	GSTA3
ERRFI1	0	0.884094815	0.83	0.181	0	0	ERRFI1
WEE1	0	0.881245082	0.807	0.158	0	0	WEE1
HILPDA	0	0.878540628	0.766	0.166	0	0	HILPDA
HSP90AB1	0	0.877869416	0.985	0.785	0	0	HSP90AB1
CRYBG1	0	0.877476717	0.883	0.288	0	0	CRYBG1
ARL4D	0	0.876124792	0.661	0.067	0	0	ARL4D
AMD1	0	0.873280228	0.861	0.362	0	0	AMD1
MT-ND4	0	0.87199279	0.935	0.785	0	0	MT-ND4
LAMA5	0	0.87078011	0.769	0.076	0	0	LAMA5
PDIA3	0	0.86629931	0.951	0.55	0	0	PDIA3
ITGB4	0	0.859317649	0.788	0.087	0	0	ITGB4
LDHB	0	0.85878466	0.951	0.498	0	0	LDHB
NRK	0	0.857122013	0.804	0.126	0	0	NRK
IER5L	0	0.856139238	0.725	0.189	0	0	IER5L
HSPD1	0	0.855685466	0.957	0.643	0	0	HSPD1
ARL6IP1	0	0.854706219	0.916	0.475	0	0	ARL6IP1
MARVELD3	0	0.853052196	0.733	0.096	0	0	MARVELD3
ATG9B	0	0.852782473	0.56	0.031	0	0	ATG9B
SOD1	0	0.852688296	0.969	0.642	0	0	SOD1
PPFIBP1	0	0.84714214	0.794	0.117	0	0	PPFIBP1
UBE2H	0	0.843634567	0.901	0.405	0	0	UBE2H
PCOLCE2	0	0.837109737	0.806	0.14	0	0	PCOLCE2
CD46	0	0.83658779	0.923	0.445	0	0	CD46
GPX3	0	0.835158705	0.895	0.312	0	0	GPX3
ZFAND2A	0	0.832846417	0.693	0.26	0	0	ZFAND2A
MT-ND3	0	0.829973005	0.945	0.839	0	0	MT-ND3
HMGCS1	0	0.82979669	0.745	0.14	0	0	HMGCS1
RASSF6	0	0.828703757	0.772	0.101	0	0	RASSF6
DPP4	0	0.82838432	0.818	0.149	0	0	DPP4
ATP10D	0	0.827681349	0.765	0.1	0	0	ATP10D
LIMA1	0	0.826341138	0.815	0.194	0	0	LIMA1
RHOV	0	0.825952353	0.684	0.069	0	0	RHOV
HOMER1	0	0.825617428	0.751	0.131	0	0	HOMER1
DDB1	0	0.824908607	0.904	0.35	0	0	DDB1
H2AFZ	0	0.823020902	0.956	0.691	0	0	H2AFZ
HSPA2	0	0.821571241	0.755	0.154	0	0	HSPA2
C1GALT1	0	0.821567541	0.864	0.245	0	0	C1GALT1
DSC2	0	0.821021386	0.836	0.234	0	0	DSC2
VGLL1	0	0.819603343	0.934	0.358	0	0	VGLL1
SLC9A1	0	0.819397941	0.798	0.113	0	0	SLC9A1
ACSS1	0	0.818286932	0.892	0.266	0	0	ACSS1
RRBP1	0	0.815248219	0.872	0.336	0	0	RRBP1
LARGE2	0	0.815243572	0.82	0.141	0	0	LARGE2
CTSL	0	0.814852362	0.984	0.662	0	0	CTSL
GABARAPL1	0	0.814355409	0.945	0.564	0	0	GABARAPL1
NR2F2	0	0.812705216	0.79	0.139	0	0	NR2F2
MT-ND1	0	0.810502217	0.942	0.821	0	0	MT-ND1
SLC19A2	0	0.809163194	0.728	0.09	0	0	SLC19A2
KIAA0040	0	0.8067326	0.829	0.168	0	0	KIAA0040
PPP1R12B	0	0.806402453	0.653	0.078	0	0	PPP1R12B
LYPD3	0	0.805308526	0.65	0.094	0	0	LYPD3
CADM1	0	0.803698266	0.795	0.137	0	0	CADM1
TNFRSF12A	0	0.803002253	0.863	0.312	0	0	TNFRSF12A
MLLT1	0	0.799821341	0.945	0.393	0	0	MLLT1
NCL	0	0.799281514	0.929	0.582	0	0	NCL
LAMC1	0	0.799058721	0.789	0.103	0	0	LAMC1
ALDH7A1	0	0.798724647	0.871	0.298	0	0	ALDH7A1
GLDC	0	0.797290411	0.782	0.104	0	0	GLDC
ACADVL	0	0.796475134	0.925	0.458	0	0	ACADVL
UGP2	0	0.795970426	0.93	0.504	0	0	UGP2
RPN2	0	0.794710654	0.941	0.511	0	0	RPN2
STS	0	0.790244861	0.759	0.098	0	0	STS
DDOST	0	0.789684299	0.925	0.434	0	0	DDOST
ANKRD37	0	0.781429367	0.648	0.128	0	0	ANKRD37
GALNT11	0	0.779548133	0.825	0.28	0	0	GALNT11
RAI14	0	0.777905563	0.652	0.082	0	0	RAI14
ID2	0	0.77776928	0.889	0.377	0	0	ID2
MSMO1	0	0.776570629	0.665	0.112	0	0	MSMO1
SLC27A2	0	0.776277617	0.788	0.196	0	0	SLC27A2
FOXO4	0	0.776075779	0.87	0.23	0	0	FOXO4
BMP7	0	0.775887574	0.83	0.188	0	0	BMP7
PLPP3	0	0.775703223	0.82	0.145	0	0	PLPP3
BHLHE40	0	0.768738404	0.768	0.149	0	0	BHLHE40
FAM118A	0	0.766497346	0.535	0.112	0	0	FAM118A
LDLR	0	0.765885406	0.706	0.136	0	0	LDLR
SPESP1	0	0.76497827	0.628	0.084	0	0	SPESP1
TFAP2C	0	0.762836779	0.825	0.185	0	0	TFAP2C
CBX4	0	0.762287385	0.811	0.227	0	0	CBX4
ENPEP	0	0.759635884	0.736	0.062	0	0	ENPEP
AKAP9	0	0.759580068	0.836	0.236	0	0	AKAP9
COLEC12	0	0.75799107	0.901	0.353	0	0	COLEC12
CLDN3	0	0.757380729	0.66	0.074	0	0	CLDN3
ANKRD1	0	0.757164172	0.346	0.023	0	0	ANKRD1
ANXA2	0	0.755091982	0.971	0.656	0	0	ANXA2
XAGE2	0	0.75209365	0.967	0.459	0	0	XAGE2
SERPINH1	0	0.752079171	0.809	0.22	0	0	SERPINH1
SLC25A25	0	0.750315158	0.705	0.084	0	0	SLC25A25
SQSTM1	0	0.749922876	0.958	0.712	0	0	SQSTM1
ESRRG	0	0.749265069	0.71	0.07	0	0	ESRRG
WLS	0	0.748996852	0.805	0.209	0	0	WLS
RHOBTB1	0	0.748847372	0.699	0.08	0	0	RHOBTB1
FOLR1	0	0.748826216	0.829	0.192	0	0	FOLR1
MAGED2	0	0.747652572	0.872	0.32	0	0	MAGED2
SIAH2	0	0.746989788	0.87	0.312	0	0	SIAH2
GCM1	0	0.743237952	0.716	0.113	0	0	GCM1
EIF1B	0	0.740362153	0.903	0.501	0	0	EIF1B
RSRP1	0	0.737705115	0.819	0.314	0	0	RSRP1
VGLL3	0	0.734822363	0.776	0.143	0	0	VGLL3
BBX	0	0.733915964	0.842	0.267	0	0	BBX
RAB9A	0	0.733516302	0.826	0.291	0	0	RAB9A
MET	0	0.732914513	0.742	0.084	0	0	MET
DEGS1	0	0.731868122	0.886	0.397	0	0	DEGS1
LGR4	0	0.729533437	0.78	0.095	0	0	LGR4
LIN28B	0	0.726140991	0.83	0.196	0	0	LIN28B
UBE2S	0	0.726020886	0.896	0.429	0	0	UBE2S
SLC43A2	0	0.724993973	0.931	0.456	0	0	SLC43A2
CROT	0	0.724064023	0.779	0.169	0	0	CROT
SQLE	0	0.722466918	0.687	0.156	0	0	SQLE
PARP1	0	0.722114312	0.836	0.343	0	0	PARP1
XBP1	0	0.721620961	0.895	0.373	0	0	XBP1
SAP18	0	0.71884205	0.96	0.679	0	0	SAP18
PDCD7	0	0.717740102	0.816	0.208	0	0	PDCD7
SERTAD3	0	0.71710055	0.776	0.155	0	0	SERTAD3
DEPP1	0	0.716637179	0.65	0.081	0	0	DEPP1
DNAJB9	0	0.715544243	0.86	0.301	0	0	DNAJB9
SKP1	0	0.714574677	0.975	0.729	0	0	SKP1
TMEM8A	0	0.71313224	0.861	0.286	0	0	TMEM8A
SLC1A5	0	0.712652246	0.782	0.228	0	0	SLC1A5
GNAS	0	0.712514208	0.984	0.814	0	0	GNAS
SLC38A1	0	0.711953682	0.853	0.228	0	0	SLC38A1
RASL11B	0	0.709903692	0.701	0.096	0	0	RASL11B
UTRN	0	0.708150546	0.811	0.197	0	0	UTRN
FAM3B	0	0.706972186	0.82	0.212	0	0	FAM3B
FDFT1	0	0.706478391	0.844	0.3	0	0	FDFT1
ZNF750	0	0.706090899	0.663	0.039	0	0	ZNF750
SRSF7	0	0.705263849	0.915	0.542	0	0	SRSF7
TFDP2	0	0.704819489	0.864	0.348	0	0	TFDP2
CFAP20	0	0.70423544	0.817	0.229	0	0	CFAP20
UBC	0	0.703839198	0.992	0.937	0	0	UBC
DLG5	0	0.702275899	0.786	0.127	0	0	DLG5
LEPROT	0	0.701942452	0.905	0.403	0	0	LEPROT
KANK1	0	0.701235804	0.773	0.101	0	0	KANK1
MAP1LC3B	0	0.701173216	0.959	0.702	0	0	MAP1LC3B
CTNNAL1	0	0.700388864	0.85	0.324	0	0	CTNNAL1
CLDN23	0	0.700312156	0.604	0.07	0	0	CLDN23
IRF6	0	0.698470167	0.755	0.12	0	0	IRF6
CD24	0	0.696888971	0.926	0.441	0	0	CD24
CHPF	0	0.694864608	0.849	0.192	0	0	CHPF
CLU	0	0.694430165	0.639	0.113	0	0	CLU
ZFAND5	0	0.693674058	0.915	0.471	0	0	ZFAND5
APLP2	0	0.691687327	0.949	0.601	0	0	APLP2
PBX1	0	0.69130483	0.771	0.097	0	0	PBX1
TSC22D2	0	0.691150333	0.786	0.193	0	0	TSC22D2
CYB5R1	0	0.691096572	0.876	0.311	0	0	CYB5R1
RBM8A	0	0.690393287	0.944	0.579	0	0	RBM8A
TCP1	0	0.688785081	0.912	0.473	0	0	TCP1
PISD	0	0.686429497	0.837	0.244	0	0	PISD
AKR1B1	0	0.685859624	0.915	0.443	0	0	AKR1B1
PIK3C2A	0	0.684190633	0.776	0.164	0	0	PIK3C2A
ZFAS1	0	0.681206712	0.949	0.649	0	0	ZFAS1
KDM5B	0	0.680819778	0.726	0.128	0	0	KDM5B
RETREG1	0	0.680343933	0.667	0.092	0	0	RETREG1
MESD	0	0.679662855	0.901	0.39	0	0	MESD
ORMDL1	0	0.676917225	0.882	0.358	0	0	ORMDL1
PARD6B	0	0.676157273	0.741	0.108	0	0	PARD6B
TUFT1	0	0.675707472	0.738	0.078	0	0	TUFT1
KLF10	0	0.675501821	0.814	0.22	0	0	KLF10
TOR1AIP2	0	0.674951444	0.904	0.409	0	0	TOR1AIP2
NPM1	0	0.673955531	0.983	0.748	0	0	NPM1
CDC42EP4	0	0.673486911	0.748	0.128	0	0	CDC42EP4
FERMT2	0	0.673446458	0.832	0.2	0	0	FERMT2
EZR	0	0.673001446	0.952	0.647	0	0	EZR
PGF	0	0.671556175	0.677	0.18	0	0	PGF
RBBP7	0	0.67142822	0.917	0.413	0	0	RBBP7
SLC38A9	0	0.67115673	0.787	0.144	0	0	SLC38A9
ITGAV	0	0.669180637	0.81	0.213	0	0	ITGAV
GNAI1	0	0.667389671	0.81	0.172	0	0	GNAI1
MSI2	0	0.667225613	0.822	0.228	0	0	MSI2
HIST1H4C	0	0.661605898	0.884	0.484	0	0	HIST1H4C
USP38	0	0.661438689	0.727	0.125	0	0	USP38
CAMK2G	0	0.660668485	0.837	0.231	0	0	CAMK2G
SRSF2	0	0.65972703	0.933	0.606	0	0	SRSF2
PDLIM1	0	0.657470207	0.87	0.349	0	0	PDLIM1
CREB3L2	0	0.657354188	0.799	0.193	0	0	CREB3L2
NDFIP2	0	0.656108589	0.827	0.207	0	0	NDFIP2
TOP1	0	0.653750387	0.916	0.508	0	0	TOP1
AMOTL2	0	0.65301045	0.69	0.087	0	0	AMOTL2
MAST4	0	0.652675401	0.734	0.116	0	0	MAST4
PIP5K1A	0	0.651284203	0.733	0.116	0	0	PIP5K1A
SECISBP2L	0	0.649135429	0.714	0.168	0	0	SECISBP2L
CDKN2AIP	0	0.649028337	0.736	0.153	0	0	CDKN2AIP
HACD3	0	0.648301854	0.783	0.222	0	0	HACD3
LUZP1	0	0.648256249	0.689	0.173	0	0	LUZP1
PDCD4	0	0.648095048	0.918	0.447	0	0	PDCD4
UBAP2	0	0.648059543	0.78	0.167	0	0	UBAP2
EXTL2	0	0.646507595	0.753	0.133	0	0	EXTL2
EPB41L4A-AS1	0	0.646093982	0.876	0.338	0	0	EPB41L4A-AS1
ATP6V1C2	0	0.64570384	0.797	0.149	0	0	ATP6V1C2
EPAS1	0	0.645297087	0.89	0.329	0	0	EPAS1
CSRP1	0	0.644917408	0.81	0.252	0	0	CSRP1
RCN2	0	0.644853883	0.874	0.295	0	0	RCN2
DSC3	0	0.64414741	0.694	0.074	0	0	DSC3
KPNA2	0	0.64398333	0.833	0.319	0	0	KPNA2
SMS	0	0.642808062	0.948	0.557	0	0	SMS
PNRC2	0	0.641501172	0.876	0.393	0	0	PNRC2
ZNF292	0	0.640773544	0.621	0.168	0	0	ZNF292
SRSF3	0	0.640719264	0.959	0.688	0	0	SRSF3
TOB1	0	0.639727714	0.747	0.182	0	0	TOB1
NET1	0	0.639145258	0.774	0.171	0	0	NET1
TJP1	0	0.638444918	0.724	0.106	0	0	TJP1
FAM129B	0	0.637961175	0.856	0.288	0	0	FAM129B
ETFA	0	0.637680008	0.91	0.393	0	0	ETFA
HNRNPAB	0	0.636714135	0.892	0.424	0	0	HNRNPAB
PAWR	0	0.635235193	0.797	0.151	0	0	PAWR
SWAP70	0	0.63506897	0.825	0.26	0	0	SWAP70
SND1	0	0.634729614	0.888	0.352	0	0	SND1
ZFAT	0	0.633516014	0.792	0.147	0	0	ZFAT
SLC13A3	0	0.633504127	0.793	0.167	0	0	SLC13A3
LGR5	0	0.631184402	0.69	0.051	0	0	LGR5
TDRP	0	0.631104129	0.859	0.231	0	0	TDRP
ITPRIPL2	0	0.628983206	0.677	0.129	0	0	ITPRIPL2
ADIRF	0	0.627513909	0.878	0.286	0	0	ADIRF
GABRE	0	0.625729259	0.628	0.038	0	0	GABRE
MBD3	0	0.625486683	0.85	0.302	0	0	MBD3
EIF5	0	0.623159136	0.946	0.644	0	0	EIF5
METTL7A	0	0.622440202	0.74	0.165	0	0	METTL7A
TPST2	0	0.621582935	0.845	0.304	0	0	TPST2
NFKBIA	0	0.621234654	0.938	0.528	0	0	NFKBIA
PDIA6	0	0.621165266	0.936	0.52	0	0	PDIA6
UVRAG	0	0.621121183	0.763	0.13	0	0	UVRAG
SFPQ	0	0.620571505	0.916	0.557	0	0	SFPQ
EPHA2	0	0.619917987	0.628	0.046	0	0	EPHA2
JUP	0	0.618752123	0.809	0.183	0	0	JUP
VAV3	0	0.616422181	0.852	0.252	0	0	VAV3
ALAS1	0	0.615857617	0.759	0.167	0	0	ALAS1
KIAA1217	0	0.615208501	0.714	0.067	0	0	KIAA1217
NUPR1	0	0.61507332	0.42	0.12	0	0	NUPR1
MYOF	0	0.614582342	0.811	0.205	0	0	MYOF
MYC	0	0.613181652	0.665	0.19	0	0	MYC
MFAP1	0	0.612998534	0.804	0.217	0	0	MFAP1
YAP1	0	0.612298331	0.825	0.179	0	0	YAP1
LMAN1	0	0.612139166	0.86	0.311	0	0	LMAN1
ZNF701	0	0.610484525	0.613	0.061	0	0	ZNF701
PRSS8	0	0.60978208	0.813	0.164	0	0	PRSS8
ECHDC2	0	0.60957092	0.822	0.218	0	0	ECHDC2
HNRNPDL	0	0.609322744	0.943	0.654	0	0	HNRNPDL
SLC20A2	0	0.609100008	0.672	0.093	0	0	SLC20A2
USP53	0	0.607329809	0.754	0.119	0	0	USP53
HSPE1	0	0.606365761	0.964	0.674	0	0	HSPE1
EIF2AK1	0	0.606088995	0.856	0.29	0	0	EIF2AK1
RCN1	0	0.60598279	0.853	0.244	0	0	RCN1
PRRG4	0	0.60362633	0.677	0.112	0	0	PRRG4
EPHB4	0	0.601049403	0.743	0.104	0	0	EPHB4
GCNT2	0	0.601042908	0.69	0.068	0	0	GCNT2
ZBTB10	0	0.598659756	0.755	0.16	0	0	ZBTB10
ERP29	0	0.598636345	0.938	0.557	0	0	ERP29
HNRNPA0	0	0.597870843	0.872	0.409	0	0	HNRNPA0
NFAT5	0	0.597536402	0.835	0.26	0	0	NFAT5
GNG12	0	0.596951924	0.847	0.282	0	0	GNG12
COL21A1	0	0.595307665	0.674	0.057	0	0	COL21A1
ACTN4	0	0.593799161	0.882	0.395	0	0	ACTN4
RDH13	0	0.593768452	0.693	0.111	0	0	RDH13
NR2F6	0	0.590796273	0.895	0.328	0	0	NR2F6
PRDX1	0	0.58971069	0.981	0.697	0	0	PRDX1
SH3GLB2	0	0.588525727	0.879	0.304	0	0	SH3GLB2
SUGT1	0	0.588335443	0.803	0.319	0	0	SUGT1
SLC25A5	0	0.58802225	0.961	0.636	0	0	SLC25A5
FBXO32	0	0.5879141	0.624	0.103	0	0	FBXO32
GSTA4	0	0.587108624	0.781	0.182	0	0	GSTA4
CCDC186	0	0.587041855	0.821	0.217	0	0	CCDC186
OAT	0	0.586716126	0.827	0.325	0	0	OAT
SINHCAF	0	0.584626309	0.809	0.261	0	0	SINHCAF
TFG	0	0.58443586	0.92	0.447	0	0	TFG
PDIA4	0	0.584133963	0.829	0.282	0	0	PDIA4
RPL22L1	0	0.583101682	0.888	0.446	0	0	RPL22L1
CLIC3	0	0.58303141	0.885	0.381	0	0	CLIC3
YWHAG	0	0.582822999	0.849	0.319	0	0	YWHAG
PPA1	0	0.581699693	0.923	0.436	0	0	PPA1
PLK3	0	0.579472548	0.74	0.191	0	0	PLK3
TRAF4	0	0.577645133	0.773	0.212	0	0	TRAF4
PITHD1	0	0.576054839	0.857	0.354	0	0	PITHD1
EIF4G2	0	0.575215374	0.961	0.701	0	0	EIF4G2
EID2	0	0.574750437	0.786	0.22	0	0	EID2
PSMB1	0	0.574180341	0.969	0.668	0	0	PSMB1
MORF4L2	0	0.574082159	0.949	0.585	0	0	MORF4L2
CASP3	0	0.57391214	0.778	0.22	0	0	CASP3
PPARG	0	0.573848642	0.844	0.323	0	0	PPARG
SMARCA2	0	0.573608796	0.809	0.253	0	0	SMARCA2
PTPN14	0	0.571319101	0.703	0.074	0	0	PTPN14
BEX4	0	0.569974167	0.907	0.36	0	0	BEX4
PSMD7	0	0.567447744	0.93	0.539	0	0	PSMD7
SRSF5	0	0.56600458	0.952	0.684	0	0	SRSF5
YIPF6	0	0.565991255	0.833	0.254	0	0	YIPF6
C9orf3	0	0.564222959	0.747	0.152	0	0	C9orf3
TSPAN13	0	0.563018194	0.816	0.244	0	0	TSPAN13
COMT	0	0.560469243	0.954	0.548	0	0	COMT
ECH1	0	0.558803886	0.913	0.442	0	0	ECH1
CTNND1	0	0.558232266	0.795	0.21	0	0	CTNND1
ADRB1	0	0.557958422	0.68	0.102	0	0	ADRB1
SBDS	0	0.556973051	0.892	0.419	0	0	SBDS
ATF7IP2	0	0.556205668	0.679	0.122	0	0	ATF7IP2
GATA2	0	0.555485656	0.707	0.126	0	0	GATA2
EMP2	0	0.555080349	0.699	0.141	0	0	EMP2
BAIAP2	0	0.554916157	0.76	0.233	0	0	BAIAP2
CAPN6	0	0.5548872	0.737	0.186	0	0	CAPN6
UBE2A	0	0.552806798	0.909	0.484	0	0	UBE2A
CLTA	0	0.550996099	0.971	0.693	0	0	CLTA
SLC19A1	0	0.550847336	0.728	0.118	0	0	SLC19A1
SLK	0	0.550699415	0.801	0.26	0	0	SLK
CTDSPL	0	0.550374459	0.795	0.223	0	0	CTDSPL
TMED4	0	0.548069801	0.891	0.376	0	0	TMED4
EXPH5	0	0.547947419	0.605	0.04	0	0	EXPH5
FDX1	0	0.546332957	0.903	0.416	0	0	FDX1
ATF4	0	0.543052832	0.937	0.557	0	0	ATF4
PSMA3	0	0.542904956	0.934	0.518	0	0	PSMA3
BZW2	0	0.54205036	0.9	0.344	0	0	BZW2
PSMD11	0	0.540988659	0.91	0.451	0	0	PSMD11
ERVH48-1	0	0.54052427	0.837	0.264	0	0	ERVH48-1
CD59	0	0.540435725	0.92	0.47	0	0	CD59
GSDME	0	0.540078305	0.781	0.192	0	0	GSDME
TAF4B	0	0.538794583	0.622	0.067	0	0	TAF4B
STK17A	0	0.538751313	0.89	0.442	0	0	STK17A
EIF3A	0	0.537799285	0.878	0.435	0	0	EIF3A
SLC25A36	0	0.537597987	0.807	0.224	0	0	SLC25A36
SLC6A4	0	0.537362555	0.688	0.096	0	0	SLC6A4
PGRMC2	0	0.536098374	0.775	0.21	0	0	PGRMC2
GAREM1	0	0.535941466	0.624	0.045	0	0	GAREM1
CCSAP	0	0.535706958	0.681	0.144	0	0	CCSAP
ADAMTS6	0	0.534945788	0.625	0.035	0	0	ADAMTS6
LRP5	0	0.534478621	0.679	0.061	0	0	LRP5
AAK1	0	0.534194411	0.842	0.317	0	0	AAK1
ADI1	0	0.533891271	0.929	0.445	0	0	ADI1
FNBP1L	0	0.532416675	0.724	0.163	0	0	FNBP1L
ECHS1	0	0.532274214	0.92	0.431	0	0	ECHS1
CDK2AP2	0	0.530536181	0.801	0.29	0	0	CDK2AP2
ARL5B	0	0.530147602	0.79	0.203	0	0	ARL5B
CCDC47	0	0.529455072	0.845	0.315	0	0	CCDC47
LMCD1	0	0.528577742	0.506	0.07	0	0	LMCD1
SLC16A1	0	0.528448082	0.683	0.14	0	0	SLC16A1
IDH2	0	0.527492121	0.913	0.439	0	0	IDH2
PSMC1	0	0.527412882	0.919	0.486	0	0	PSMC1
BUD23	0	0.527250025	0.816	0.29	0	0	BUD23
LPCAT3	0	0.526649913	0.759	0.204	0	0	LPCAT3
NECTIN4	0	0.526436357	0.541	0.058	0	0	NECTIN4
GLI3	0	0.525967186	0.642	0.06	0	0	GLI3
CDK7	0	0.52535838	0.801	0.234	0	0	CDK7
CHML	0	0.523774142	0.696	0.146	0	0	CHML
TPI1	0	0.523445833	0.953	0.625	0	0	TPI1
CYP2J2	0	0.521979158	0.68	0.091	0	0	CYP2J2
SLC35B4	0	0.520604929	0.723	0.13	0	0	SLC35B4
CBR1	0	0.520101798	0.647	0.208	0	0	CBR1
SUCO	0	0.518446321	0.77	0.171	0	0	SUCO
ZNF217	0	0.51765516	0.772	0.171	0	0	ZNF217
DBI	0	0.516522177	0.942	0.629	0	0	DBI
CNN3	0	0.516332129	0.826	0.248	0	0	CNN3
DDX5	0	0.5162311	0.965	0.802	0	0	DDX5
C15orf48	0	0.515981561	0.784	0.336	0	0	C15orf48
ANXA5	0	0.515509078	0.984	0.73	0	0	ANXA5
SLC39A7	0	0.514646849	0.782	0.2	0	0	SLC39A7
PRSS22	0	0.513906193	0.599	0.088	0	0	PRSS22
DST	0	0.51310135	0.574	0.073	0	0	DST
PSMB2	0	0.512459026	0.926	0.484	0	0	PSMB2
POLR2A	0	0.512232375	0.803	0.25	0	0	POLR2A
ING1	0	0.510499139	0.672	0.132	0	0	ING1
TMEM150C	0	0.509480265	0.64	0.061	0	0	TMEM150C
CLIC4	0	0.509267562	0.839	0.27	0	0	CLIC4
VCP	0	0.50845489	0.912	0.493	0	0	VCP
NECTIN3	0	0.507837	0.44	0.03	0	0	NECTIN3
MPC2	0	0.507075062	0.881	0.468	0	0	MPC2
KDSR	0	0.506965465	0.768	0.216	0	0	KDSR
FAR2	0	0.505927973	0.282	0.072	0	0	FAR2
HADHB	0	0.505818428	0.873	0.394	0	0	HADHB
YES1	0	0.50560248	0.764	0.155	0	0	YES1
DYNLL2	0	0.505165116	0.845	0.324	0	0	DYNLL2
TMED9	0	0.504313493	0.936	0.475	0	0	TMED9
ERBB3	0	0.503990556	0.654	0.082	0	0	ERBB3
KATNA1	0	0.503236977	0.652	0.132	0	0	KATNA1
DIRC2	0	0.502338652	0.792	0.203	0	0	DIRC2
GJA1	0	0.501455384	0.658	0.077	0	0	GJA1
PTTG1IP	0	0.501080089	0.908	0.445	0	0	PTTG1IP
PRDX6	0	0.501057478	0.966	0.633	0	0	PRDX6
EIF1AX	0	0.499850917	0.917	0.571	0	0	EIF1AX
SOD3	0	0.498919195	0.736	0.141	0	0	SOD3
JUNB	0	0.498598116	0.855	0.469	0	0	JUNB
PDLIM2	0	0.498590042	0.714	0.247	0	0	PDLIM2
MEX3B	0	0.498383492	0.54	0.04	0	0	MEX3B
USP43	0	0.498359477	0.644	0.073	0	0	USP43
SYT7	0	0.497828634	0.663	0.068	0	0	SYT7
TMEM263	0	0.496896502	0.794	0.232	0	0	TMEM263
AGL	0	0.496672526	0.719	0.147	0	0	AGL
TOB2	0	0.4965804	0.745	0.186	0	0	TOB2
NRP1	0	0.496073688	0.801	0.215	0	0	NRP1
RNF217	0	0.493502114	0.646	0.099	0	0	RNF217
COX6A1	0	0.492327735	0.947	0.628	0	0	COX6A1
RAB30	0	0.48972298	0.582	0.064	0	0	RAB30
DOCK9	0	0.488993354	0.697	0.11	0	0	DOCK9
CD47	0	0.4885511	0.87	0.41	0	0	CD47
AMOT	0	0.488300925	0.698	0.107	0	0	AMOT
H2AFJ	0	0.488183903	0.878	0.416	0	0	H2AFJ
UAP1	0	0.487594351	0.695	0.165	0	0	UAP1
GJA5	0	0.486573996	0.736	0.167	0	0	GJA5
PEBP1	0	0.486538497	0.949	0.609	0	0	PEBP1
DNAJC21	0	0.486371993	0.841	0.32	0	0	DNAJC21
GLG1	0	0.486069291	0.774	0.191	0	0	GLG1
VCL	0	0.485597944	0.75	0.158	0	0	VCL
TRIM29	0	0.485421086	0.699	0.117	0	0	TRIM29
ZNF468	0	0.484910479	0.593	0.074	0	0	ZNF468
SMARCA1	0	0.484768725	0.694	0.179	0	0	SMARCA1
ZNRF3	0	0.484737522	0.618	0.046	0	0	ZNRF3
TRA2A	0	0.484556394	0.839	0.335	0	0	TRA2A
GSE1	0	0.484530172	0.7	0.137	0	0	GSE1
SLC39A1	0	0.484052301	0.873	0.41	0	0	SLC39A1
BAG1	0	0.484000034	0.888	0.423	0	0	BAG1
RDH10	0	0.483367026	0.67	0.117	0	0	RDH10
DSG2	0	0.483071381	0.691	0.099	0	0	DSG2
COQ10B	0	0.482879562	0.797	0.257	0	0	COQ10B
NXF1	0	0.482264529	0.742	0.175	0	0	NXF1
GRB7	0	0.482233681	0.605	0.066	0	0	GRB7
MYCL	0	0.481949492	0.624	0.079	0	0	MYCL
GPR87	0	0.481213812	0.583	0.076	0	0	GPR87
SKP2	0	0.481073526	0.77	0.215	0	0	SKP2
BPGM	0	0.480472562	0.714	0.185	0	0	BPGM
LNX1	0	0.479289922	0.628	0.079	0	0	LNX1
PAPOLA	0	0.479024309	0.93	0.569	0	0	PAPOLA
TEAD3	0	0.47793793	0.711	0.123	0	0	TEAD3
ARL6IP5	0	0.476887187	0.901	0.512	0	0	ARL6IP5
ZNF91	0	0.47687583	0.579	0.124	0	0	ZNF91
NRP2	0	0.476366366	0.798	0.249	0	0	NRP2
FAM43A	0	0.475931097	0.637	0.097	0	0	FAM43A
DIAPH2	0	0.47516609	0.731	0.173	0	0	DIAPH2
ZNF703	0	0.474914164	0.682	0.167	0	0	ZNF703
DEDD2	0	0.474868037	0.759	0.231	0	0	DEDD2
ESRRA	0	0.474609279	0.83	0.26	0	0	ESRRA
NEU1	0	0.474605455	0.836	0.313	0	0	NEU1
WWC1	0	0.47394996	0.579	0.05	0	0	WWC1
RAB11A	0	0.473655522	0.902	0.442	0	0	RAB11A
RAD23B	0	0.473354983	0.906	0.458	0	0	RAD23B
LARP1B	0	0.472797814	0.695	0.133	0	0	LARP1B
CKMT1B	0	0.472694155	0.712	0.154	0	0	CKMT1B
BAMBI	0	0.472188361	0.511	0.078	0	0	BAMBI
ELOC	0	0.471731224	0.917	0.527	0	0	ELOC
ANK3	0	0.470696306	0.597	0.046	0	0	ANK3
CUX1	0	0.46955946	0.799	0.256	0	0	CUX1
TFCP2L1	0	0.469509799	0.651	0.086	0	0	TFCP2L1
RAB11FIP1	0	0.469179517	0.854	0.302	0	0	RAB11FIP1
OCLN	0	0.469138156	0.591	0.047	0	0	OCLN
FUCA1	0	0.46907167	0.866	0.345	0	0	FUCA1
CYP11A1	0	0.468760672	0.359	0.119	0	0	CYP11A1
TRIM28	0	0.467998589	0.855	0.352	0	0	TRIM28
CMTM8	0	0.467742617	0.779	0.184	0	0	CMTM8
HECTD1	0	0.46736846	0.763	0.229	0	0	HECTD1
SERINC2	0	0.466952726	0.815	0.281	0	0	SERINC2
SRSF6	0	0.466702839	0.801	0.293	0	0	SRSF6
SIL1	0	0.466464013	0.79	0.244	0	0	SIL1
ERGIC3	0	0.466009296	0.888	0.378	0	0	ERGIC3
UNC50	0	0.465940038	0.844	0.299	0	0	UNC50
HNRNPA1	0	0.465715424	0.981	0.741	0	0	HNRNPA1
LRP1	0	0.465677244	0.748	0.216	0	0	LRP1
MRPL18	0	0.46555882	0.861	0.427	0	0	MRPL18
GRAMD2A	0	0.465081469	0.729	0.144	0	0	GRAMD2A
HBP1	0	0.463588409	0.814	0.297	0	0	HBP1
RPIA	0	0.463257138	0.823	0.258	0	0	RPIA
PSMD8	0	0.462295051	0.939	0.564	0	0	PSMD8
DACT2	0	0.461213838	0.594	0.068	0	0	DACT2
NSG1	0	0.461194543	0.731	0.182	0	0	NSG1
KCTD5	0	0.46106661	0.623	0.14	0	0	KCTD5
TUBA1C	0	0.459933552	0.926	0.595	0	0	TUBA1C
EFHD1	0	0.45956046	0.766	0.194	0	0	EFHD1
FOXI3	0	0.458398714	0.588	0.041	0	0	FOXI3
SLC5A6	0	0.457113431	0.679	0.111	0	0	SLC5A6
MMP15	0	0.456955533	0.631	0.076	0	0	MMP15
EPB41L5	0	0.456371057	0.605	0.07	0	0	EPB41L5
SEM1	0	0.456117417	0.95	0.577	0	0	SEM1
LRRC8A	0	0.454876421	0.644	0.12	0	0	LRRC8A
SH3YL1	0	0.454733056	0.819	0.259	0	0	SH3YL1
YTHDC1	0	0.453396232	0.833	0.295	0	0	YTHDC1
STARD10	0	0.453365888	0.881	0.327	0	0	STARD10
GOLGA2	0	0.453288837	0.738	0.163	0	0	GOLGA2
SLC25A3	0	0.452941212	0.971	0.745	0	0	SLC25A3
GAB1	0	0.451721019	0.662	0.093	0	0	GAB1
PLEKHF1	0	0.450262726	0.62	0.113	0	0	PLEKHF1
PPP1R13L	0	0.45001374	0.715	0.122	0	0	PPP1R13L
TRIOBP	0	0.449444617	0.844	0.31	0	0	TRIOBP
CNBD2	0	0.449326285	0.547	0.064	0	0	CNBD2
FAM53C	0	0.449200857	0.742	0.177	0	0	FAM53C
LMO7	0	0.448579827	0.627	0.066	0	0	LMO7
BEX2	0	0.448309347	0.715	0.167	0	0	BEX2
ECI2	0	0.4482977	0.782	0.27	0	0	ECI2
BCL9L	0	0.447337759	0.683	0.111	0	0	BCL9L
SELENOI	0	0.44720944	0.595	0.078	0	0	SELENOI
SUN1	0	0.447065532	0.702	0.143	0	0	SUN1
ATP5F1B	0	0.446862899	0.948	0.606	0	0	ATP5F1B
CHORDC1	0	0.446260979	0.815	0.316	0	0	CHORDC1
COX6C	0	0.445824782	0.961	0.667	0	0	COX6C
GBP1	0	0.445424452	0.53	0.1	0	0	GBP1
PPP1R15A	0	0.443591797	0.93	0.506	0	0	PPP1R15A
PSMD1	0	0.443321133	0.828	0.33	0	0	PSMD1
GANAB	0	0.443207872	0.746	0.169	0	0	GANAB
PTBP1	0	0.441950293	0.874	0.395	0	0	PTBP1
TMEM245	0	0.441685898	0.663	0.112	0	0	TMEM245
UBXN4	0	0.441440101	0.891	0.464	0	0	UBXN4
CCDC32	0	0.44067733	0.789	0.236	0	0	CCDC32
ARIH1	0	0.440530695	0.785	0.265	0	0	ARIH1
PCYOX1	0	0.440512456	0.676	0.119	0	0	PCYOX1
CPM	0	0.440412573	0.53	0.155	0	0	CPM
C1orf115	0	0.440008957	0.817	0.221	0	0	C1orf115
DSEL	0	0.439810403	0.454	0.067	0	0	DSEL
MCFD2	0	0.439582022	0.816	0.275	0	0	MCFD2
AHCYL1	0	0.439507856	0.815	0.291	0	0	AHCYL1
GULP1	0	0.43931109	0.524	0.081	0	0	GULP1
SEL1L3	0	0.438817395	0.638	0.076	0	0	SEL1L3
PHAX	0	0.437981417	0.697	0.205	0	0	PHAX
SEMA6D	0	0.437444375	0.523	0.043	0	0	SEMA6D
YBX3	0	0.437382637	0.916	0.532	0	0	YBX3
YTHDF2	0	0.436838449	0.821	0.324	0	0	YTHDF2
LINC01949	0	0.436676793	0.492	0.03	0	0	LINC01949
DDA1	0	0.435844591	0.871	0.346	0	0	DDA1
CCNE1	0	0.435558206	0.799	0.285	0	0	CCNE1
HNRNPH3	0	0.435495116	0.878	0.42	0	0	HNRNPH3
CCNC	0	0.434220774	0.848	0.32	0	0	CCNC
RCOR1	0	0.433354672	0.83	0.305	0	0	RCOR1
PSMB5	0	0.433259541	0.924	0.445	0	0	PSMB5
MBNL2	0	0.432649882	0.746	0.184	0	0	MBNL2
HIC2	0	0.43259552	0.64	0.098	0	0	HIC2
NREP	0	0.4318311	0.712	0.188	0	0	NREP
ASS1	0	0.431378056	0.731	0.156	0	0	ASS1
PRMT1	0	0.43056002	0.866	0.367	0	0	PRMT1
PSMB6	0	0.430117188	0.943	0.566	0	0	PSMB6
SMYD2	0	0.429289476	0.766	0.211	0	0	SMYD2
USP25	0	0.429282851	0.713	0.142	0	0	USP25
TBPL1	0	0.429126552	0.658	0.152	0	0	TBPL1
SLC6A8	0	0.429103643	0.63	0.116	0	0	SLC6A8
RDX	0	0.428978829	0.815	0.286	0	0	RDX
CSF2RA	0	0.428747007	0.877	0.386	0	0	CSF2RA
MAN1A2	0	0.428664158	0.712	0.174	0	0	MAN1A2
TPR	0	0.428509619	0.834	0.34	0	0	TPR
AK3	0	0.427646852	0.73	0.187	0	0	AK3
FDPS	0	0.427263646	0.823	0.336	0	0	FDPS
AKT1S1	0	0.426574488	0.654	0.14	0	0	AKT1S1
LIFR	0	0.426305657	0.498	0.044	0	0	LIFR
MYO6	0	0.426007632	0.578	0.055	0	0	MYO6
CDS1	0	0.425594961	0.629	0.07	0	0	CDS1
CCAR1	0	0.425490663	0.743	0.202	0	0	CCAR1
P2RY6	0	0.424920137	0.657	0.134	0	0	P2RY6
PPIB	0	0.424695246	0.956	0.615	0	0	PPIB
PDZD2	0	0.423250188	0.6	0.056	0	0	PDZD2
QPRT	0	0.423057706	0.874	0.361	0	0	QPRT
PON2	0	0.422776826	0.823	0.297	0	0	PON2
PTPN21	0	0.422629253	0.389	0.04	0	0	PTPN21
DSTN	0	0.421615773	0.951	0.576	0	0	DSTN
ZFP36L1	0	0.421541907	0.91	0.503	0	0	ZFP36L1
PSMD3	0	0.420552455	0.825	0.296	0	0	PSMD3
TIMMDC1	0	0.420188459	0.862	0.334	0	0	TIMMDC1
MAP7D2	0	0.419383938	0.609	0.075	0	0	MAP7D2
TENT5B	0	0.41926978	0.44	0.025	0	0	TENT5B
PLIN3	0	0.419194888	0.858	0.365	0	0	PLIN3
SLC19A3	0	0.418963301	0.576	0.038	0	0	SLC19A3
CAV1	0	0.418936059	0.77	0.29	0	0	CAV1
GRHL1	0	0.418594377	0.6	0.073	0	0	GRHL1
GNA12	0	0.418551103	0.801	0.269	0	0	GNA12
KANK4	0	0.418330597	0.597	0.076	0	0	KANK4
MPZL1	0	0.417764375	0.795	0.253	0	0	MPZL1
KBTBD8	0	0.417746495	0.579	0.064	0	0	KBTBD8
HMGCR	0	0.417575452	0.614	0.112	0	0	HMGCR
ARL15	0	0.417019093	0.678	0.114	0	0	ARL15
CDK6	0	0.4165114	0.711	0.15	0	0	CDK6
FUS	0	0.416362856	0.897	0.55	0	0	FUS
GLDN	0	0.416220652	0.272	0.025	0	0	GLDN
CBWD1	0	0.41458127	0.801	0.257	0	0	CBWD1
MYORG	0	0.414435214	0.621	0.063	0	0	MYORG
MPP7	0	0.413958676	0.707	0.127	0	0	MPP7
MYDGF	0	0.413178272	0.916	0.473	0	0	MYDGF
FRMD6	0	0.412920078	0.63	0.082	0	0	FRMD6
TMEM150A	0	0.412875256	0.705	0.19	0	0	TMEM150A
CALU	0	0.41286725	0.878	0.348	0	0	CALU
CDKL5	0	0.412858976	0.591	0.055	0	0	CDKL5
CTNNB1	0	0.412527629	0.919	0.541	0	0	CTNNB1
PDE4DIP	0	0.412162638	0.876	0.37	0	0	PDE4DIP
TIPARP	0	0.41161762	0.702	0.179	0	0	TIPARP
ITGB1	0	0.41101688	0.919	0.508	0	0	ITGB1
PKP2	0	0.409014832	0.661	0.121	0	0	PKP2
RAB17	0	0.408986795	0.689	0.141	0	0	RAB17
SMPDL3A	0	0.408758336	0.779	0.24	0	0	SMPDL3A
CEBPD	0	0.408693752	0.921	0.61	0	0	CEBPD
ZNF451	0	0.408450867	0.725	0.209	0	0	ZNF451
BACE2	0	0.407815996	0.502	0.105	0	0	BACE2
ZNF354B	0	0.407068541	0.57	0.062	0	0	ZNF354B
ACBD6	0	0.406427142	0.828	0.299	0	0	ACBD6
SNAI1	0	0.406381692	0.493	0.074	0	0	SNAI1
WASL	0	0.405138594	0.753	0.22	0	0	WASL
NUCB2	0	0.404801378	0.827	0.326	0	0	NUCB2
PSMC4	0	0.404214047	0.875	0.401	0	0	PSMC4
PURA	0	0.40404628	0.693	0.153	0	0	PURA
FH	0	0.404035092	0.773	0.224	0	0	FH
TBL1X	0	0.403344524	0.748	0.188	0	0	TBL1X
PHLDB2	0	0.4024745	0.574	0.092	0	0	PHLDB2
ITGB5	0	0.40206734	0.787	0.229	0	0	ITGB5
IP6K2	0	0.401489871	0.787	0.24	0	0	IP6K2
ZC3H15	0	0.401479995	0.881	0.434	0	0	ZC3H15
PSMD14	0	0.401312376	0.864	0.377	0	0	PSMD14
TRIP11	0	0.401170258	0.702	0.165	0	0	TRIP11
ERC1	0	0.40064307	0.626	0.104	0	0	ERC1
TXNL1	0	0.400618669	0.912	0.495	0	0	TXNL1
VGLL4	0	0.400464472	0.705	0.176	0	0	VGLL4
DVL3	0	0.400330654	0.721	0.165	0	0	DVL3
IGF2BP3	0	0.400093384	0.814	0.28	0	0	IGF2BP3
REXO2	0	0.399562042	0.896	0.397	0	0	REXO2
PCF11	0	0.399111005	0.727	0.221	0	0	PCF11
SET	0	0.398522156	0.925	0.578	0	0	SET
APMAP	0	0.398219997	0.886	0.365	0	0	APMAP
SPTAN1	0	0.397990319	0.771	0.221	0	0	SPTAN1
EZH2	0	0.397486379	0.602	0.124	0	0	EZH2
SGCE	0	0.396386163	0.662	0.098	0	0	SGCE
TMED1	0	0.395273235	0.776	0.237	0	0	TMED1
RASAL2	0	0.394030391	0.518	0.073	0	0	RASAL2
DSN1	0	0.39376139	0.625	0.106	0	0	DSN1
LAMC2	0	0.393091103	0.552	0.088	0	0	LAMC2
SP6	0	0.392685827	0.627	0.104	0	0	SP6
NCSTN	0	0.392226493	0.775	0.215	0	0	NCSTN
PTGES	0	0.392136307	0.8	0.226	0	0	PTGES
HIST3H2A	0	0.391347687	0.512	0.11	0	0	HIST3H2A
CEP152	0	0.39128695	0.534	0.056	0	0	CEP152
SIN3B	0	0.391091722	0.575	0.119	0	0	SIN3B
RNF43	0	0.390854114	0.593	0.054	0	0	RNF43
ERF	0	0.390845848	0.557	0.088	0	0	ERF
SPTLC3	0	0.390173036	0.53	0.06	0	0	SPTLC3
HOOK2	0	0.389165775	0.635	0.104	0	0	HOOK2
CBWD5	0	0.389149228	0.636	0.113	0	0	CBWD5
HSBP1L1	0	0.388960539	0.797	0.251	0	0	HSBP1L1
GRPEL1	0	0.388788651	0.779	0.265	0	0	GRPEL1
ISM2	0	0.386701733	0.865	0.249	0	0	ISM2
SLC39A10	0	0.38660575	0.651	0.141	0	0	SLC39A10
ATP5F1A	0	0.386594496	0.913	0.488	0	0	ATP5F1A
DLG1	0	0.386536999	0.65	0.122	0	0	DLG1
ATF5	0	0.386444632	0.611	0.172	0	0	ATF5
ITFG1	0	0.386125655	0.773	0.222	0	0	ITFG1
FAM104A	0	0.385266619	0.764	0.224	0	0	FAM104A
FUT8	0	0.384954252	0.617	0.116	0	0	FUT8
PNN	0	0.384847912	0.82	0.325	0	0	PNN
PUM1	0	0.384789721	0.819	0.29	0	0	PUM1
CSNK1E	0	0.384279924	0.686	0.169	0	0	CSNK1E
ITPKC	0	0.384241744	0.514	0.063	0	0	ITPKC
CCT2	0	0.382928521	0.881	0.432	0	0	CCT2
RPS6KA5	0	0.382452889	0.61	0.083	0	0	RPS6KA5
GRAMD2B	0	0.382283272	0.641	0.141	0	0	GRAMD2B
ISL1	0	0.381799252	0.511	0.056	0	0	ISL1
MLEC	0	0.38149614	0.81	0.295	0	0	MLEC
TRIM24	0	0.381262424	0.626	0.123	0	0	TRIM24
ERG28	0	0.381234413	0.752	0.212	0	0	ERG28
TBCA	0	0.380268602	0.934	0.59	0	0	TBCA
SORBS1	0	0.380209775	0.583	0.077	0	0	SORBS1
TECR	0	0.379461204	0.883	0.407	0	0	TECR
NANOS1	0	0.379430169	0.61	0.102	0	0	NANOS1
LATS2	0	0.379095123	0.688	0.157	0	0	LATS2
C4orf19	0	0.378242953	0.458	0.057	0	0	C4orf19
SEMA7A	0	0.378183483	0.568	0.075	0	0	SEMA7A
GTF2A2	0	0.377813186	0.896	0.466	0	0	GTF2A2
PRSS12	0	0.377191041	0.587	0.066	0	0	PRSS12
TLK1	0	0.377077184	0.787	0.26	0	0	TLK1
SIGLEC6	0	0.376707694	0.554	0.094	0	0	SIGLEC6
ANO6	0	0.376643147	0.683	0.149	0	0	ANO6
PHACTR4	0	0.376182014	0.666	0.157	0	0	PHACTR4
ACSF2	0	0.375897869	0.634	0.097	0	0	ACSF2
HIBADH	0	0.375867444	0.747	0.19	0	0	HIBADH
ZBTB43	0	0.375434508	0.668	0.219	0	0	ZBTB43
CDYL	0	0.37508413	0.682	0.182	0	0	CDYL
NFYB	0	0.375039621	0.684	0.213	0	0	NFYB
DLX3	0	0.374978225	0.506	0.059	0	0	DLX3
STK26	0	0.374821883	0.743	0.189	0	0	STK26
NOP56	0	0.37466903	0.759	0.297	0	0	NOP56
PSMA1	0	0.373574031	0.927	0.537	0	0	PSMA1
BRWD1	0	0.373426706	0.703	0.17	0	0	BRWD1
ADK	0	0.373346048	0.776	0.245	0	0	ADK
SON	0	0.373272569	0.887	0.493	0	0	SON
IDH1	0	0.372745985	0.802	0.338	0	0	IDH1
FKBP14	0	0.37266327	0.555	0.071	0	0	FKBP14
TRA2B	0	0.3721281	0.871	0.43	0	0	TRA2B
OBSL1	0	0.371840179	0.689	0.145	0	0	OBSL1
NDUFC2	0	0.371073097	0.923	0.519	0	0	NDUFC2
SAV1	0	0.371071545	0.648	0.129	0	0	SAV1
EFNB2	0	0.370902169	0.488	0.054	0	0	EFNB2
THSD7A	0	0.370757859	0.426	0.029	0	0	THSD7A
RCL1	0	0.370177935	0.628	0.102	0	0	RCL1
NBEAL1	0	0.369671384	0.703	0.164	0	0	NBEAL1
ARFIP2	0	0.369651325	0.737	0.2	0	0	ARFIP2
PTMS	0	0.369518824	0.842	0.421	0	0	PTMS
IQGAP2	0	0.369218299	0.802	0.284	0	0	IQGAP2
RRAS2	0	0.369049077	0.676	0.153	0	0	RRAS2
CLK1	0	0.368979515	0.816	0.312	0	0	CLK1
PHLPP1	0	0.368744748	0.622	0.087	0	0	PHLPP1
CD2AP	0	0.367854926	0.739	0.218	0	0	CD2AP
IARS2	0	0.367637799	0.731	0.179	0	0	IARS2
ERLEC1	0	0.367305475	0.794	0.262	0	0	ERLEC1
BCORL1	0	0.367278306	0.56	0.067	0	0	BCORL1
DHCR24	0	0.367170979	0.56	0.073	0	0	DHCR24
ATRAID	0	0.367021806	0.883	0.416	0	0	ATRAID
LYRM2	0	0.366729107	0.779	0.24	0	0	LYRM2
YME1L1	0	0.366571062	0.829	0.355	0	0	YME1L1
OPN3	0	0.36649097	0.737	0.212	0	0	OPN3
CTR9	0	0.366150265	0.684	0.167	0	0	CTR9
UBE2D1	0	0.36567038	0.742	0.258	0	0	UBE2D1
SH3BGRL2	0	0.365359344	0.593	0.074	0	0	SH3BGRL2
PSMC2	0	0.364828864	0.836	0.34	0	0	PSMC2
NDUFA10	0	0.363601009	0.886	0.401	0	0	NDUFA10
SECISBP2	0	0.363484356	0.694	0.179	0	0	SECISBP2
LY6E	0	0.363282401	0.88	0.505	0	0	LY6E
MAP3K13	0	0.36324593	0.765	0.223	0	0	MAP3K13
SELENOK	0	0.363204424	0.928	0.618	0	0	SELENOK
HPS5	0	0.362997515	0.674	0.147	0	0	HPS5
ATP5PF	0	0.362352172	0.955	0.607	0	0	ATP5PF
PARD3	0	0.361817606	0.621	0.097	0	0	PARD3
SYPL1	0	0.361777094	0.828	0.352	0	0	SYPL1
EML4	0	0.361660584	0.827	0.291	0	0	EML4
PXDC1	0	0.360524892	0.816	0.309	0	0	PXDC1
UFL1	0	0.360389808	0.684	0.148	0	0	UFL1
LMAN2	0	0.360208257	0.911	0.463	0	0	LMAN2
HSPH1	0	0.360130083	0.831	0.373	0	0	HSPH1
ELOVL4	0	0.360007992	0.44	0.046	0	0	ELOVL4
GAN	0	0.359673901	0.514	0.058	0	0	GAN
C16orf87	0	0.358339938	0.698	0.188	0	0	C16orf87
HEY1	0	0.358285919	0.373	0.035	0	0	HEY1
SRSF11	0	0.358224022	0.883	0.467	0	0	SRSF11
SH3BP4	0	0.357418411	0.514	0.075	0	0	SH3BP4
AFDN	0	0.356874886	0.65	0.118	0	0	AFDN
EPS8L2	0	0.356685376	0.703	0.176	0	0	EPS8L2
KDELR1	0	0.35658644	0.908	0.449	0	0	KDELR1
KCNG1	0	0.3562195	0.606	0.11	0	0	KCNG1
NDUFB9	0	0.356091134	0.879	0.417	0	0	NDUFB9
STK3	0	0.355594781	0.636	0.125	0	0	STK3
NFKBIZ	0	0.355264373	0.708	0.206	0	0	NFKBIZ
OLR1	0	0.355261572	0.863	0.316	0	0	OLR1
TCF7L2	0	0.35463192	0.719	0.174	0	0	TCF7L2
BRIX1	0	0.354549794	0.752	0.25	0	0	BRIX1
STAU1	0	0.35426339	0.852	0.358	0	0	STAU1
PRLR	0	0.352612481	0.539	0.055	0	0	PRLR
EVA1A	0	0.352482677	0.616	0.125	0	0	EVA1A
ADH5	0	0.352134354	0.831	0.373	0	0	ADH5
TULP4	0	0.352039364	0.637	0.116	0	0	TULP4
COBL	0	0.351812886	0.523	0.045	0	0	COBL
ENAH	0	0.351518437	0.557	0.081	0	0	ENAH
OPHN1	0	0.351293084	0.516	0.045	0	0	OPHN1
MAGEA10	0	0.351073115	0.552	0.082	0	0	MAGEA10
NUAK2	0	0.350747625	0.454	0.051	0	0	NUAK2
CTSF	0	0.350705708	0.637	0.135	0	0	CTSF
C6orf62	0	0.350374801	0.822	0.361	0	0	C6orf62
REEP5	0	0.350164054	0.911	0.492	0	0	REEP5
BRD4	0	0.349207648	0.872	0.419	0	0	BRD4
SLC12A9	0	0.348964958	0.687	0.169	0	0	SLC12A9
SEPHS2	0	0.348895452	0.725	0.249	0	0	SEPHS2
THUMPD3-AS1	0	0.348714441	0.622	0.158	0	0	THUMPD3-AS1
TP63	0	0.348682627	0.535	0.049	0	0	TP63
CEMIP2	0	0.348592687	0.849	0.291	0	0	CEMIP2
CTTN	0	0.348561379	0.772	0.195	0	0	CTTN
SMAD7	0	0.347562648	0.551	0.059	0	0	SMAD7
NF1	0	0.347209036	0.675	0.135	0	0	NF1
ACBD3	0	0.34705173	0.816	0.313	0	0	ACBD3
PMVK	0	0.346667183	0.814	0.297	0	0	PMVK
GLCCI1	0	0.346610079	0.56	0.079	0	0	GLCCI1
PSMB7	0	0.345539316	0.919	0.497	0	0	PSMB7
TES	0	0.345484831	0.756	0.252	0	0	TES
PLA2G16	0	0.345103711	0.905	0.424	0	0	PLA2G16
IGDCC3	0	0.344434005	0.501	0.055	0	0	IGDCC3
PRDX2	0	0.343928629	0.937	0.5	0	0	PRDX2
ARL1	0	0.343870748	0.825	0.291	0	0	ARL1
TEAD1	0	0.343001203	0.626	0.109	0	0	TEAD1
CMAS	0	0.34294278	0.76	0.263	0	0	CMAS
TSPAN9	0	0.342784436	0.675	0.151	0	0	TSPAN9
MYO1C	0	0.342767025	0.704	0.181	0	0	MYO1C
PPFIA1	0	0.342454166	0.725	0.22	0	0	PPFIA1
FMR1	0	0.342379513	0.69	0.171	0	0	FMR1
GFPT1	0	0.342023591	0.764	0.237	0	0	GFPT1
LYPLAL1	0	0.341947876	0.771	0.231	0	0	LYPLAL1
IMPDH2	0	0.341672744	0.845	0.348	0	0	IMPDH2
AMOTL1	0	0.341629766	0.56	0.075	0	0	AMOTL1
COX20	0	0.34160764	0.884	0.402	0	0	COX20
MARC1	0	0.341592555	0.675	0.145	0	0	MARC1
HTATSF1	0	0.341238537	0.741	0.237	0	0	HTATSF1
ANXA6	0	0.341072238	0.756	0.236	0	0	ANXA6
NCKAP1	0	0.341016231	0.612	0.086	0	0	NCKAP1
EIF2S2	0	0.340892728	0.927	0.534	0	0	EIF2S2
GOT1	0	0.34082194	0.642	0.143	0	0	GOT1
GTPBP4	0	0.340780187	0.698	0.203	0	0	GTPBP4
NDUFA13	0	0.340674456	0.93	0.594	0	0	NDUFA13
SLAIN2	0	0.340533995	0.686	0.19	0	0	SLAIN2
SARS	0	0.340313735	0.835	0.326	0	0	SARS
C1orf21	0	0.340090463	0.651	0.139	0	0	C1orf21
FAM241A	0	0.339952677	0.539	0.079	0	0	FAM241A
NKRF	0	0.339724013	0.534	0.081	0	0	NKRF
RTRAF	0	0.339701949	0.916	0.516	0	0	RTRAF
SEMA3F	0	0.339318295	0.55	0.051	0	0	SEMA3F
ATP5F1C	0	0.337712786	0.934	0.564	0	0	ATP5F1C
PIM1	0	0.336776939	0.682	0.187	0	0	PIM1
AVPI1	0	0.336549948	0.773	0.261	0	0	AVPI1
GOPC	0	0.336472971	0.735	0.207	0	0	GOPC
PHLDA3	0	0.336384784	0.724	0.193	0	0	PHLDA3
ABHD8	0	0.336221609	0.663	0.175	0	0	ABHD8
SNX27	0	0.336202038	0.732	0.192	0	0	SNX27
ARHGAP23	0	0.336005244	0.607	0.095	0	0	ARHGAP23
SLC25A4	0	0.335384638	0.738	0.234	0	0	SLC25A4
BNIP3	0	0.334070616	0.802	0.299	0	0	BNIP3
PDCD6	0	0.332690231	0.902	0.458	0	0	PDCD6
PPM1D	0	0.332481831	0.562	0.081	0	0	PPM1D
ATP6V1E1	0	0.332450452	0.846	0.372	0	0	ATP6V1E1
BCAR1	0	0.332090648	0.659	0.127	0	0	BCAR1
PSMA5	0	0.331993008	0.906	0.462	0	0	PSMA5
NDUFA6	0	0.331888181	0.906	0.484	0	0	NDUFA6
SMC3	0	0.33184849	0.767	0.295	0	0	SMC3
CYTH3	0	0.331793249	0.636	0.112	0	0	CYTH3
DPM1	0	0.331453428	0.811	0.305	0	0	DPM1
TEX10	0	0.331400287	0.609	0.103	0	0	TEX10
DDX43	0	0.330748531	0.406	0.059	0	0	DDX43
GPR157	0	0.330714834	0.54	0.082	0	0	GPR157
AP1S3	0	0.330691639	0.559	0.084	0	0	AP1S3
CDK2	0	0.330641104	0.663	0.142	0	0	CDK2
SLC25A1	0	0.330487546	0.708	0.214	0	0	SLC25A1
MINDY2	0	0.330476133	0.684	0.17	0	0	MINDY2
USO1	0	0.329975536	0.706	0.195	0	0	USO1
PSMD6	0	0.329948066	0.858	0.365	0	0	PSMD6
COL4A2	0	0.329723869	0.762	0.14	0	0	COL4A2
GLB1	0	0.329440176	0.686	0.184	0	0	GLB1
HMGB3	0	0.327727731	0.93	0.398	0	0	HMGB3
ZNF440	0	0.327672414	0.502	0.052	0	0	ZNF440
ENC1	0	0.327483479	0.506	0.079	0	0	ENC1
TUFM	0	0.327463036	0.884	0.429	0	0	TUFM
BCL2	0	0.327198284	0.606	0.133	0	0	BCL2
ARHGAP21	0	0.326946018	0.729	0.212	0	0	ARHGAP21
C1orf122	0	0.32692818	0.858	0.382	0	0	C1orf122
ATXN2	0	0.326694611	0.676	0.181	0	0	ATXN2
ZNF326	0	0.326524254	0.709	0.224	0	0	ZNF326
CAPN1	0	0.32634973	0.839	0.338	0	0	CAPN1
CMYA5	0	0.325820944	0.436	0.025	0	0	CMYA5
AP1S1	0	0.325583954	0.807	0.308	0	0	AP1S1
MCRIP2	0	0.325330011	0.803	0.3	0	0	MCRIP2
SH2D4A	0	0.325285433	0.678	0.18	0	0	SH2D4A
EML2	0	0.32517632	0.645	0.125	0	0	EML2
ACKR2	0	0.325015205	0.58	0.089	0	0	ACKR2
GAA	0	0.324895991	0.782	0.298	0	0	GAA
ZNF720	0	0.323811931	0.603	0.111	0	0	ZNF720
NOCT	0	0.323578746	0.494	0.051	0	0	NOCT
PDXDC1	0	0.323458547	0.706	0.193	0	0	PDXDC1
SDC4	0	0.323397438	0.643	0.142	0	0	SDC4
FHL2	0	0.323243248	0.814	0.289	0	0	FHL2
SUZ12	0	0.323164151	0.775	0.271	0	0	SUZ12
CKMT1A	0	0.322689208	0.568	0.107	0	0	CKMT1A
C12orf65	0	0.322641694	0.531	0.107	0	0	C12orf65
USP14	0	0.322625769	0.812	0.318	0	0	USP14
MB21D2	0	0.32258278	0.625	0.124	0	0	MB21D2
GPC1	0	0.322404098	0.631	0.116	0	0	GPC1
OTUD7B	0	0.322232464	0.482	0.047	0	0	OTUD7B
TMEM243	0	0.322130099	0.784	0.305	0	0	TMEM243
MYCBP2	0	0.321722693	0.697	0.17	0	0	MYCBP2
RBFOX2	0	0.321499622	0.667	0.158	0	0	RBFOX2
MPP5	0	0.321383765	0.544	0.078	0	0	MPP5
HEXA	0	0.321161942	0.849	0.34	0	0	HEXA
PHACTR2	0	0.320356843	0.695	0.203	0	0	PHACTR2
PABPC4	0	0.31983842	0.827	0.364	0	0	PABPC4
NDUFA5	0	0.319041115	0.862	0.375	0	0	NDUFA5
MTUS1	0	0.318933456	0.56	0.091	0	0	MTUS1
SMIM13	0	0.318776837	0.707	0.191	0	0	SMIM13
LIPG	0	0.31838029	0.484	0.044	0	0	LIPG
SMIM7	0	0.318034412	0.833	0.325	0	0	SMIM7
AHSA1	0	0.31773453	0.863	0.423	0	0	AHSA1
RER1	0	0.317185582	0.887	0.442	0	0	RER1
MOB4	0	0.317160982	0.827	0.346	0	0	MOB4
FRAS1	0	0.315960651	0.45	0.018	0	0	FRAS1
SIRT1	0	0.315916626	0.629	0.15	0	0	SIRT1
TGFBR3	0	0.315587455	0.585	0.094	0	0	TGFBR3
SIX4	0	0.315201279	0.419	0.02	0	0	SIX4
NOP58	0	0.315168235	0.745	0.255	0	0	NOP58
RYBP	0	0.314773138	0.787	0.268	0	0	RYBP
FBXL12	0	0.314088219	0.621	0.122	0	0	FBXL12
NEDD4	0	0.314084862	0.589	0.096	0	0	NEDD4
MRPL4	0	0.312212126	0.798	0.281	0	0	MRPL4
SLC44A2	0	0.311784841	0.763	0.227	0	0	SLC44A2
INSR	0	0.311533323	0.514	0.083	0	0	INSR
FASN	0	0.311269532	0.605	0.11	0	0	FASN
PHYH	0	0.310230323	0.681	0.221	0	0	PHYH
EMC1	0	0.310007127	0.588	0.093	0	0	EMC1
AL118516.1	0	0.309981005	0.565	0.095	0	0	AL118516.1
EVI5	0	0.309297057	0.66	0.152	0	0	EVI5
PTP4A1	0	0.309253599	0.886	0.447	0	0	PTP4A1
PEX3	0	0.30860499	0.603	0.112	0	0	PEX3
HADHA	0	0.308556489	0.836	0.38	0	0	HADHA
AL359220.1	0	0.307901185	0.321	0.014	0	0	AL359220.1
TFAM	0	0.307671656	0.743	0.258	0	0	TFAM
TPD52	0	0.307165373	0.667	0.163	0	0	TPD52
FMN1	0	0.30665764	0.443	0.108	0	0	FMN1
SNX5	0	0.306454681	0.759	0.299	0	0	SNX5
CCDC59	0	0.306445635	0.829	0.342	0	0	CCDC59
PLEKHF2	0	0.306322085	0.677	0.184	0	0	PLEKHF2
N4BP2	0	0.306195668	0.608	0.123	0	0	N4BP2
MTMR10	0	0.306189572	0.592	0.128	0	0	MTMR10
GXYLT1	0	0.306035111	0.613	0.112	0	0	GXYLT1
NTMT1	0	0.306024189	0.763	0.271	0	0	NTMT1
ERGIC2	0	0.305719035	0.79	0.274	0	0	ERGIC2
ARHGAP32	0	0.305711358	0.508	0.046	0	0	ARHGAP32
FAM83B	0	0.305610846	0.427	0.031	0	0	FAM83B
P3H1	0	0.305244467	0.599	0.111	0	0	P3H1
SGMS2	0	0.304712943	0.416	0.062	0	0	SGMS2
HDLBP	0	0.304692708	0.86	0.414	0	0	HDLBP
ITGB8	0	0.304520152	0.51	0.044	0	0	ITGB8
LGALS3BP	0	0.304025876	0.868	0.306	0	0	LGALS3BP
TBC1D9	0	0.303995709	0.581	0.125	0	0	TBC1D9
ARL6IP6	0	0.303268006	0.73	0.224	0	0	ARL6IP6
CLEC1A	0	0.303111918	0.501	0.062	0	0	CLEC1A
RTF1	0	0.3028183	0.848	0.376	0	0	RTF1
SLBP	0	0.302664096	0.762	0.321	0	0	SLBP
ST14	0	0.302333585	0.554	0.066	0	0	ST14
SURF4	0	0.302169021	0.867	0.398	0	0	SURF4
EIF5B	0	0.30210179	0.828	0.373	0	0	EIF5B
NDUFB5	0	0.301724365	0.877	0.405	0	0	NDUFB5
TPBG	0	0.301501469	0.578	0.093	0	0	TPBG
FZD5	0	0.301445536	0.511	0.066	0	0	FZD5
MARCH3	0	0.301407139	0.533	0.101	0	0	MARCH3
KRT80	0	0.301315047	0.457	0.047	0	0	KRT80
RIOX2	0	0.301137386	0.619	0.12	0	0	RIOX2
SLC7A2	0	0.300947153	0.518	0.077	0	0	SLC7A2
RERE	0	0.300518752	0.706	0.179	0	0	RERE
UQCRC2	0	0.300502564	0.861	0.4	0	0	UQCRC2
PRDX4	0	0.30045059	0.907	0.433	0	0	PRDX4
EDN1	0	0.300399316	0.404	0.045	0	0	EDN1
DCAF6	0	0.300272957	0.686	0.174	0	0	DCAF6
GCNT4	0	0.300102804	0.493	0.046	0	0	GCNT4
MCM3	0	0.299865223	0.626	0.175	0	0	MCM3
EIF3L	0	0.29973254	0.921	0.541	0	0	EIF3L
SMOC1	0	0.299240159	0.452	0.03	0	0	SMOC1
CHMP2B	0	0.299085466	0.847	0.368	0	0	CHMP2B
TMEM14C	0	0.298486829	0.882	0.438	0	0	TMEM14C
GM2A	0	0.298350222	0.78	0.257	0	0	GM2A
MAN1C1	0	0.297761467	0.457	0.081	0	0	MAN1C1
AHI1	0	0.297420483	0.647	0.159	0	0	AHI1
TMEM41B	0	0.297313217	0.705	0.18	0	0	TMEM41B
ZFX	0	0.29724867	0.695	0.207	0	0	ZFX
ATXN7L3B	0	0.296920279	0.744	0.238	0	0	ATXN7L3B
ABCB8	0	0.296419923	0.528	0.092	0	0	ABCB8
PTK2	0	0.296345115	0.657	0.147	0	0	PTK2
UBAC1	0	0.296276879	0.813	0.333	0	0	UBAC1
IL6ST	0	0.295612946	0.855	0.344	0	0	IL6ST
OXR1	0	0.295533661	0.641	0.146	0	0	OXR1
ATIC	0	0.295475775	0.777	0.27	0	0	ATIC
OSTC	0	0.295418179	0.891	0.459	0	0	OSTC
PALLD	0	0.29506375	0.581	0.141	0	0	PALLD
RHPN2	0	0.294740251	0.476	0.051	0	0	RHPN2
RNF128	0	0.294484679	0.489	0.034	0	0	RNF128
HOOK1	0	0.294349632	0.51	0.058	0	0	HOOK1
RASD1	0	0.29425035	0.252	0.022	0	0	RASD1
DNAJC3	0	0.293980434	0.791	0.285	0	0	DNAJC3
REEP3	0	0.293692355	0.785	0.288	0	0	REEP3
AEBP2	0	0.293692185	0.691	0.182	0	0	AEBP2
EDEM2	0	0.293403927	0.725	0.2	0	0	EDEM2
SSBP3	0	0.293236232	0.69	0.195	0	0	SSBP3
GALNT18	0	0.293213014	0.504	0.06	0	0	GALNT18
TCF25	0	0.29298497	0.904	0.531	0	0	TCF25
ALDH4A1	0	0.292907848	0.561	0.088	0	0	ALDH4A1
ISCU	0	0.292761275	0.914	0.507	0	0	ISCU
TMEM87A	0	0.292440509	0.741	0.212	0	0	TMEM87A
PDHB	0	0.29162549	0.782	0.263	0	0	PDHB
TGFBR1	0	0.291516156	0.675	0.163	0	0	TGFBR1
ILF2	0	0.291406699	0.881	0.449	0	0	ILF2
CAMSAP2	0	0.291372675	0.555	0.107	0	0	CAMSAP2
TLE4	0	0.29125985	0.838	0.372	0	0	TLE4
GDE1	0	0.291227845	0.751	0.244	0	0	GDE1
COMMD7	0	0.290957481	0.834	0.342	0	0	COMMD7
KIF21A	0	0.290523026	0.493	0.08	0	0	KIF21A
ATP6V1B1	0	0.290304244	0.541	0.082	0	0	ATP6V1B1
ADGRA3	0	0.290303838	0.493	0.043	0	0	ADGRA3
CTNNA1	0	0.290198378	0.828	0.352	0	0	CTNNA1
AIG1	0	0.289736411	0.69	0.167	0	0	AIG1
NR1D2	0	0.289006456	0.59	0.133	0	0	NR1D2
WDR43	0	0.288584991	0.662	0.189	0	0	WDR43
GINM1	0	0.288516004	0.777	0.281	0	0	GINM1
KIAA1522	0	0.288432923	0.515	0.069	0	0	KIAA1522
IFFO2	0	0.288087302	0.46	0.05	0	0	IFFO2
COMMD1	0	0.288084367	0.826	0.327	0	0	COMMD1
HRAS	0	0.287648815	0.76	0.265	0	0	HRAS
ZBTB38	0	0.28754447	0.59	0.153	0	0	ZBTB38
SSPN	0	0.286822005	0.531	0.087	0	0	SSPN
YY1	0	0.286289996	0.874	0.45	0	0	YY1
LUC7L3	0	0.286276587	0.79	0.317	0	0	LUC7L3
UBA5	0	0.285906027	0.666	0.161	0	0	UBA5
KAT6B	0	0.285709566	0.565	0.102	0	0	KAT6B
GOSR1	0	0.285377654	0.726	0.22	0	0	GOSR1
ZNF83	0	0.285350682	0.529	0.087	0	0	ZNF83
MTR	0	0.285155389	0.587	0.114	0	0	MTR
RBM25	0	0.285020625	0.865	0.432	0	0	RBM25
PSMD4	0	0.284892027	0.9	0.448	0	0	PSMD4
BOD1	0	0.284378797	0.757	0.249	0	0	BOD1
RNF114	0	0.28384219	0.798	0.323	0	0	RNF114
CSRNP2	0	0.283787805	0.484	0.063	0	0	CSRNP2
LGALS8	0	0.283513749	0.686	0.194	0	0	LGALS8
VSIR	0	0.283366601	0.891	0.391	0	0	VSIR
IGF1R	0	0.283062707	0.675	0.127	0	0	IGF1R
KPNA6	0	0.2830607	0.678	0.185	0	0	KPNA6
TMC5	0	0.282544107	0.465	0.05	0	0	TMC5
P2RX4	0	0.282518922	0.785	0.29	0	0	P2RX4
CHMP5	0	0.282244142	0.87	0.402	0	0	CHMP5
FKBP4	0	0.282068266	0.81	0.343	0	0	FKBP4
PIP4P1	0	0.281997684	0.728	0.218	0	0	PIP4P1
PRPF4B	0	0.281672725	0.776	0.289	0	0	PRPF4B
HNRNPH1	0	0.281585739	0.889	0.483	0	0	HNRNPH1
PCDH11X	0	0.281105563	0.404	0.014	0	0	PCDH11X
UTP14A	0	0.281101467	0.556	0.113	0	0	UTP14A
THUMPD1	0	0.280967561	0.731	0.223	0	0	THUMPD1
PSMD2	0	0.280346904	0.847	0.387	0	0	PSMD2
WIPI1	0	0.279281748	0.76	0.262	0	0	WIPI1
NAV2	0	0.279232349	0.533	0.105	0	0	NAV2
SCAMP2	0	0.279164641	0.832	0.356	0	0	SCAMP2
CCDC12	0	0.279138263	0.796	0.292	0	0	CCDC12
AC136616.1	0	0.279022575	0.315	0.012	0	0	AC136616.1
INPPL1	0	0.278586786	0.613	0.132	0	0	INPPL1
CPT2	0	0.278545156	0.615	0.126	0	0	CPT2
MYO7A	0	0.278331083	0.586	0.12	0	0	MYO7A
TRAPPC3	0	0.278302856	0.793	0.295	0	0	TRAPPC3
DHX36	0	0.278232862	0.829	0.353	0	0	DHX36
DESI2	0	0.277918364	0.691	0.199	0	0	DESI2
CDYL2	0	0.277798892	0.468	0.047	0	0	CDYL2
ATF1	0	0.277379338	0.59	0.124	0	0	ATF1
RAB11FIP4	0	0.277350297	0.641	0.121	0	0	RAB11FIP4
DCXR	0	0.277266779	0.865	0.404	0	0	DCXR
SLC25A33	0	0.276982437	0.558	0.143	0	0	SLC25A33
SSB	0	0.276811282	0.861	0.439	0	0	SSB
ADRM1	0	0.276741793	0.874	0.435	0	0	ADRM1
HNRNPR	0	0.276648132	0.859	0.457	0	0	HNRNPR
NAGLU	0	0.276537883	0.67	0.182	0	0	NAGLU
TIMM17A	0	0.276236233	0.772	0.276	0	0	TIMM17A
BCAP31	0	0.275860956	0.902	0.476	0	0	BCAP31
ZNF131	0	0.275778944	0.674	0.163	0	0	ZNF131
UPF3A	0	0.27564148	0.693	0.203	0	0	UPF3A
SLC2A8	0	0.275069747	0.559	0.108	0	0	SLC2A8
GLCE	0	0.274894868	0.52	0.098	0	0	GLCE
PPP1R9A	0	0.274721423	0.421	0.027	0	0	PPP1R9A
TNPO1	0	0.274720885	0.775	0.255	0	0	TNPO1
NELFCD	0	0.274703449	0.749	0.239	0	0	NELFCD
FJX1	0	0.274331642	0.436	0.059	0	0	FJX1
B4GAT1	0	0.274300472	0.552	0.083	0	0	B4GAT1
AL135925.1	0	0.273942797	0.484	0.07	0	0	AL135925.1
FMNL2	0	0.273881803	0.732	0.236	0	0	FMNL2
GUSB	0	0.273761889	0.747	0.241	0	0	GUSB
SCAPER	0	0.273550601	0.53	0.084	0	0	SCAPER
TMEM106B	0	0.273512703	0.657	0.176	0	0	TMEM106B
B4GALT4	0	0.273173648	0.668	0.151	0	0	B4GALT4
MIEN1	0	0.272993393	0.811	0.317	0	0	MIEN1
TMEM132A	0	0.272915462	0.523	0.073	0	0	TMEM132A
COPB2	0	0.272737216	0.811	0.326	0	0	COPB2
CCT8	0	0.272226036	0.889	0.461	0	0	CCT8
NUCKS1	0	0.272188	0.885	0.465	0	0	NUCKS1
AC009414.2	0	0.271853285	0.57	0.099	0	0	AC009414.2
FSTL1	0	0.271712874	0.828	0.249	0	0	FSTL1
SOCS6	0	0.271526999	0.593	0.138	0	0	SOCS6
INO80	0	0.271375026	0.557	0.104	0	0	INO80
EIF4H	0	0.270741776	0.9	0.504	0	0	EIF4H
TPRN	0	0.270320862	0.546	0.098	0	0	TPRN
ECI1	0	0.27017144	0.818	0.326	0	0	ECI1
NPC1	0	0.269777225	0.599	0.132	0	0	NPC1
SDHD	0	0.269767749	0.82	0.335	0	0	SDHD
PLXNB1	0	0.269405866	0.452	0.029	0	0	PLXNB1
TUT4	0	0.269041218	0.721	0.191	0	0	TUT4
CBX3	0	0.268857719	0.89	0.472	0	0	CBX3
DHX29	0	0.268559634	0.69	0.2	0	0	DHX29
LPIN2	0	0.268453845	0.633	0.167	0	0	LPIN2
CDKN2B	0	0.268293795	0.392	0.047	0	0	CDKN2B
KRR1	0	0.267752248	0.779	0.287	0	0	KRR1
MED19	0	0.26759375	0.651	0.167	0	0	MED19
DUSP10	0	0.267256912	0.446	0.056	0	0	DUSP10
EPOP	0	0.266819542	0.388	0.044	0	0	EPOP
MRS2	0	0.266808306	0.662	0.174	0	0	MRS2
C3orf52	0	0.266791715	0.485	0.07	0	0	C3orf52
SLC16A4	0	0.266659667	0.59	0.117	0	0	SLC16A4
CSPP1	0	0.266583986	0.524	0.096	0	0	CSPP1
S1PR2	0	0.266479382	0.61	0.138	0	0	S1PR2
KMO	0	0.266467043	0.284	0.055	0	0	KMO
NCBP3	0	0.266317736	0.707	0.202	0	0	NCBP3
FEZ2	0	0.266006141	0.729	0.261	0	0	FEZ2
MAP3K4	0	0.265564874	0.504	0.075	0	0	MAP3K4
MTX2	0	0.265212094	0.76	0.227	0	0	MTX2
MMP14	0	0.265078839	0.661	0.163	0	0	MMP14
SPPL2A	0	0.264893988	0.839	0.341	0	0	SPPL2A
ARHGAP10	0	0.264871183	0.63	0.158	0	0	ARHGAP10
SPPL2B	0	0.264855732	0.549	0.096	0	0	SPPL2B
STEAP3	0	0.26453223	0.454	0.043	0	0	STEAP3
LRPPRC	0	0.264266652	0.692	0.19	0	0	LRPPRC
PTPRK	0	0.263984708	0.477	0.046	0	0	PTPRK
SNCG	0	0.263949158	0.462	0.099	0	0	SNCG
EPHX2	0	0.263917591	0.534	0.094	0	0	EPHX2
PKN2	0	0.263784987	0.716	0.196	0	0	PKN2
OPTN	0	0.263660196	0.741	0.245	0	0	OPTN
TMEM170A	0	0.263498791	0.737	0.227	0	0	TMEM170A
PSMC6	0	0.263059284	0.853	0.39	0	0	PSMC6
GORASP2	0	0.262910806	0.743	0.249	0	0	GORASP2
ERP44	0	0.262822682	0.848	0.377	0	0	ERP44
HIST1H1C	0	0.262786582	0.722	0.281	0	0	HIST1H1C
PHB2	0	0.262650224	0.874	0.433	0	0	PHB2
MOGS	0	0.262561758	0.588	0.112	0	0	MOGS
AAMP	0	0.262416408	0.78	0.278	0	0	AAMP
EXT2	0	0.262137252	0.597	0.119	0	0	EXT2
RTN2	0	0.261839292	0.67	0.174	0	0	RTN2
SRSF8	0	0.261775759	0.627	0.172	0	0	SRSF8
PDPK1	0	0.261715907	0.684	0.187	0	0	PDPK1
POLG2	0	0.261374184	0.37	0.053	0	0	POLG2
LRIF1	0	0.261372547	0.54	0.125	0	0	LRIF1
ACOX1	0	0.261252744	0.705	0.187	0	0	ACOX1
FRMD4A	0	0.261175922	0.58	0.16	0	0	FRMD4A
SNHG7	0	0.260982062	0.651	0.24	0	0	SNHG7
MRPL27	0	0.260835796	0.857	0.352	0	0	MRPL27
PGAP1	0	0.260464114	0.506	0.075	0	0	PGAP1
FAF2	0	0.2604597	0.587	0.124	0	0	FAF2
MEPCE	0	0.260270552	0.624	0.143	0	0	MEPCE
DDR1	0	0.26022801	0.527	0.088	0	0	DDR1
TAX1BP1	0	0.259966789	0.868	0.454	0	0	TAX1BP1
NFIB	0	0.259751663	0.427	0.026	0	0	NFIB
ZSCAN18	0	0.259663732	0.601	0.124	0	0	ZSCAN18
ECHDC1	0	0.259642267	0.775	0.295	0	0	ECHDC1
MRPL32	0	0.259505878	0.761	0.266	0	0	MRPL32
SSFA2	0	0.259192854	0.666	0.189	0	0	SSFA2
EXOC1	0	0.259116324	0.646	0.169	0	0	EXOC1
CCT4	0	0.259006828	0.861	0.471	0	0	CCT4
LINC01003	0	0.258916238	0.541	0.104	0	0	LINC01003
RAD1	0	0.258548795	0.688	0.193	0	0	RAD1
PIK3R3	0	0.258377496	0.397	0.036	0	0	PIK3R3
ARHGAP18	0	0.25797404	0.815	0.32	0	0	ARHGAP18
IGSF8	0	0.25786556	0.514	0.084	0	0	IGSF8
EXOC6B	0	0.257843849	0.466	0.076	0	0	EXOC6B
HOOK3	0	0.257491297	0.729	0.24	0	0	HOOK3
ATAD1	0	0.257389445	0.592	0.128	0	0	ATAD1
ATP6V1D	0	0.257201739	0.828	0.374	0	0	ATP6V1D
KLHL42	0	0.2568812	0.594	0.124	0	0	KLHL42
FKBP3	0	0.256745439	0.811	0.341	0	0	FKBP3
SDHC	0	0.256564462	0.81	0.326	0	0	SDHC
OSER1	0	0.256393752	0.81	0.332	0	0	OSER1
RBM42	0	0.256330696	0.798	0.298	0	0	RBM42
AP2A1	0	0.256274636	0.664	0.196	0	0	AP2A1
COASY	0	0.256192403	0.643	0.15	0	0	COASY
OFD1	0	0.256105542	0.637	0.137	0	0	OFD1
SND1-IT1	0	0.255995972	0.435	0.047	0	0	SND1-IT1
GPAA1	0	0.25591292	0.735	0.233	0	0	GPAA1
VASN	0	0.25556471	0.396	0.045	0	0	VASN
ARPC5L	0	0.255511954	0.854	0.374	0	0	ARPC5L
PHF14	0	0.255306633	0.603	0.157	0	0	PHF14
PLEKHA8	0	0.254524804	0.493	0.072	0	0	PLEKHA8
SPRY2	0	0.254281668	0.52	0.09	0	0	SPRY2
PSMA4	0	0.254005811	0.901	0.491	0	0	PSMA4
NUDCD2	0	0.253984846	0.789	0.302	0	0	NUDCD2
AC097478.1	0	0.253691927	0.44	0.046	0	0	AC097478.1
AKIRIN1	0	0.25345384	0.834	0.358	0	0	AKIRIN1
CCND1	0	0.253429406	0.587	0.237	0	0	CCND1
ACTR6	0	0.253138595	0.63	0.16	0	0	ACTR6
GNL3	0	0.253045494	0.753	0.261	0	0	GNL3
STT3B	0	0.253036773	0.773	0.255	0	0	STT3B
JAG1	0	0.252586802	0.584	0.091	0	0	JAG1
SLC7A6	0	0.252452044	0.5	0.066	0	0	SLC7A6
ANKRD26	0	0.252409475	0.443	0.055	0	0	ANKRD26
RBPMS	0	0.252185135	0.687	0.194	0	0	RBPMS
BPTF	0	0.252158579	0.759	0.266	0	0	BPTF
NECTIN2	0	0.251973785	0.589	0.183	0	0	NECTIN2
THOC7	0	0.251937454	0.851	0.369	0	0	THOC7
HSPB11	0	0.2517936	0.79	0.302	0	0	HSPB11
BCLAF1	0	0.251780296	0.813	0.347	0	0	BCLAF1
C21orf91	0	0.25177155	0.519	0.086	0	0	C21orf91
RAB6A	0	0.25174039	0.736	0.241	0	0	RAB6A
ASCC3	0	0.251727502	0.614	0.139	0	0	ASCC3
NMRK1	0	0.251377574	0.642	0.188	0	0	NMRK1
NDUFV1	0	0.251265702	0.835	0.344	0	0	NDUFV1
CHID1	0	0.251152109	0.756	0.285	0	0	CHID1
ACO2	0	0.251130324	0.705	0.229	0	0	ACO2
SUCLG1	0	0.251118083	0.834	0.347	0	0	SUCLG1
TLDC1	0	0.250901155	0.494	0.076	0	0	TLDC1
MOAP1	0	0.250732812	0.613	0.136	0	0	MOAP1
NENF	0	0.250698786	0.841	0.381	0	0	NENF
MRPL15	0	0.250586253	0.816	0.342	0	0	MRPL15
CYB5A	0	0.250039078	0.808	0.383	0	0	CYB5A
GSTP1	1.58434961759466e-307	0.346667666	0.979	0.706	3.36484171784754e-303	0	GSTP1
MT-ND2	4.00270308965605e-307	0.38137205	0.921	0.722	8.50094082181152e-303	0	MT-ND2
LGALS3	4.36194762528485e-304	0.290190207	0.933	0.617	9.26390436657997e-300	0	LGALS3
SNRPG	1.91365463342344e-303	0.325469007	0.933	0.582	4.0642197104647e-299	0	SNRPG
SPCS1	2.0692708003123e-296	0.277368339	0.918	0.536	4.39471732570326e-292	0	SPCS1
TFPI2	1.33822360949139e-287	1.444764812	0.282	0.085	2.84211930183782e-283	0	TFPI2
VDAC2	3.16746473733154e-276	0.276361555	0.918	0.546	6.72706160914472e-272	0	VDAC2
SLC25A6	1.17227386126491e-273	0.321580405	0.965	0.676	2.48967522655442e-269	0	SLC25A6
MRFAP1	1.87668352095183e-273	0.264513684	0.903	0.567	3.9857004617975e-269	0	MRFAP1
CIRBP	3.04842624896762e-266	0.259390651	0.932	0.599	6.47424766755743e-262	0	CIRBP
RAN	2.25943916730785e-264	0.317434528	0.952	0.641	4.7985969035284e-260	0	RAN
PCBP1	3.95470361213721e-260	0.259138922	0.945	0.698	8.398999531457e-256	0	PCBP1
ATP6V1G1	4.57474859901018e-260	0.413336089	0.934	0.638	9.71585107457781e-256	0	ATP6V1G1
RBM39	6.57774313686898e-259	0.290845077	0.933	0.657	1.39698108740823e-254	0	RBM39
DNAJB6	7.53264681574556e-257	0.307452945	0.924	0.616	1.59978353072804e-252	0	DNAJB6
RPL23	3.82558999773384e-255	0.367042502	0.979	0.834	8.12478803718714e-251	0	RPL23
S100A10	3.09086600028362e-249	0.310728506	0.948	0.627	6.56438121140236e-245	0	S100A10
VAMP8	6.13619455973322e-239	0.273533906	0.958	0.629	1.30320500059614e-234	0	VAMP8
UBE2B	1.10761166026301e-238	0.288441768	0.931	0.663	2.35234564406658e-234	0	UBE2B
RPS21	4.48766339100301e-233	0.303290457	0.977	0.795	9.53089950981219e-229	0	RPS21
KLF6	3.95386755407163e-229	0.438670937	0.906	0.621	8.39722391133733e-225	0	KLF6
PPIA	2.44737200543663e-211	0.342658349	0.961	0.745	5.19772866514632e-207	0	PPIA
PTGES3	3.05880938700738e-181	0.274659467	0.945	0.65	6.49629937612628e-177	0	PTGES3
EIF1	1.61831065445175e-171	0.26075227	0.995	0.98	3.43696816792463e-167	0	EIF1
ACTG1	4.46420884980759e-167	0.302487871	0.987	0.949	9.48108675522136e-163	0	ACTG1
CALM2	2.44451769332189e-163	0.298284918	0.913	0.704	5.19166667707704e-159	0	CALM2
EEF1A1	3.49147233955803e-150	0.271497039	0.999	0.931	7.41518895475334e-146	0	EEF1A1
RPL24	1.97329137607805e-121	0.252340957	0.989	0.861	4.19087622451456e-117	0	RPL24
CSH1	2.89393761773842e-18	1.125252896	0.342	0.228	6.14614471255285e-14	0	CSH1
S100A8	0	6.557173014	0.987	0.375	0	1	S100A8
S100A12	0	5.357213376	0.644	0.094	0	1	S100A12
S100A9	0	5.172880773	0.993	0.766	0	1	S100A9
CAMP	0	4.917104167	0.378	0.025	0	1	CAMP
LTF	0	4.573376385	0.318	0.022	0	1	LTF
RETN	0	4.572456548	0.426	0.06	0	1	RETN
G0S2	0	4.410406867	0.664	0.111	0	1	G0S2
LCN2	0	4.273178953	0.323	0.02	0	1	LCN2
CXCL8	0	4.147423103	0.744	0.327	0	1	CXCL8
IFITM2	0	4.008156977	0.792	0.29	0	1	IFITM2
BCL2A1	0	3.609291662	0.745	0.198	0	1	BCL2A1
ALOX5AP	0	3.361367395	0.822	0.187	0	1	ALOX5AP
AC245128.3	0	3.319096057	0.711	0.097	0	1	AC245128.3
NAMPT	0	3.246383791	0.838	0.631	0	1	NAMPT
SRGN	0	3.206452287	0.973	0.45	0	1	SRGN
MNDA	0	3.186128204	0.665	0.086	0	1	MNDA
PLAUR	0	3.081918417	0.605	0.268	0	1	PLAUR
AQP9	0	3.06857313	0.513	0.072	0	1	AQP9
PGLYRP1	0	3.020763548	0.423	0.013	0	1	PGLYRP1
LST1	0	2.998225881	0.778	0.191	0	1	LST1
FPR1	0	2.961570143	0.614	0.182	0	1	FPR1
MARCKS	0	2.923835399	0.798	0.29	0	1	MARCKS
LCP1	0	2.892971633	0.823	0.286	0	1	LCP1
SOD2	0	2.873852948	0.808	0.421	0	1	SOD2
CDA	0	2.852414779	0.61	0.074	0	1	CDA
NCF2	0	2.802782902	0.622	0.123	0	1	NCF2
FCGR3B	0	2.797522251	0.437	0.024	0	1	FCGR3B
BASP1	0	2.769080678	0.891	0.693	0	1	BASP1
CMTM2	0	2.763753434	0.41	0.026	0	1	CMTM2
IVNS1ABP	0	2.75844394	0.641	0.395	0	1	IVNS1ABP
LYZ	0	2.704576753	0.525	0.152	0	1	LYZ
NCF1	0	2.682103626	0.591	0.136	0	1	NCF1
TSPO	0	2.668158857	0.713	0.309	0	1	TSPO
LITAF	0	2.65726251	0.743	0.491	0	1	LITAF
PTGS2	0	2.542741312	0.335	0.046	0	1	PTGS2
SLC11A1	0	2.532402423	0.496	0.148	0	1	SLC11A1
MXD1	0	2.517132527	0.652	0.465	0	1	MXD1
MMP9	0	2.499417624	0.28	0.049	0	1	MMP9
RGL4	0	2.470422951	0.454	0.022	0	1	RGL4
GCA	0	2.457398488	0.624	0.399	0	1	GCA
ADGRG3	0	2.452112629	0.51	0.039	0	1	ADGRG3
SLC25A37	0	2.448016676	0.562	0.378	0	1	SLC25A37
GMFG	0	2.421157788	0.689	0.241	0	1	GMFG
SLC2A3	0	2.392119002	0.572	0.215	0	1	SLC2A3
SERPINA1	0	2.370879517	0.488	0.11	0	1	SERPINA1
PLEK	0	2.352347335	0.587	0.231	0	1	PLEK
S100A4	0	2.324606048	0.715	0.432	0	1	S100A4
ARG1	0	2.320132168	0.35	0.01	0	1	ARG1
FCER1G	0	2.317992248	0.8	0.266	0	1	FCER1G
TREM1	0	2.317789259	0.427	0.101	0	1	TREM1
C5AR1	0	2.31103858	0.687	0.25	0	1	C5AR1
TNFAIP6	0	2.252829694	0.321	0.035	0	1	TNFAIP6
PROK2	0	2.234307954	0.283	0.016	0	1	PROK2
CD177	0	2.22829159	0.303	0.009	0	1	CD177
ORM1	0	2.213180646	0.317	0.013	0	1	ORM1
FTH1	0	2.197934409	0.943	0.996	0	1	FTH1
RNF149	0	2.196598969	0.564	0.434	0	1	RNF149
RILPL2	0	2.184731333	0.576	0.375	0	1	RILPL2
VNN2	0	2.172466847	0.358	0.069	0	1	VNN2
SLA	0	2.161961876	0.476	0.144	0	1	SLA
MCEMP1	0	2.152155261	0.396	0.033	0	1	MCEMP1
EVI2B	0	2.149030845	0.484	0.122	0	1	EVI2B
BPI	0	2.136236755	0.26	0.008	0	1	BPI
PADI4	0	2.100530652	0.341	0.023	0	1	PADI4
PTPRC	0	2.07731338	0.673	0.285	0	1	PTPRC
CSF3R	0	2.064694626	0.631	0.485	0	1	CSF3R
TXNIP	0	2.048118013	0.443	0.185	0	1	TXNIP
RAC2	0	2.032231027	0.507	0.162	0	1	RAC2
LCP2	0	2.029220595	0.42	0.155	0	1	LCP2
VASP	0	2.010602936	0.607	0.546	0	1	VASP
LAPTM5	0	2.007101079	0.853	0.321	0	1	LAPTM5
LUCAT1	0	1.9932064	0.276	0.057	0	1	LUCAT1
CXCR4	0	1.966741206	0.458	0.247	0	1	CXCR4
GPSM3	0	1.959554116	0.483	0.185	0	1	GPSM3
PTPRE	0	1.939653499	0.539	0.404	0	1	PTPRE
TYROBP	0	1.931082582	0.826	0.278	0	1	TYROBP
S100A6	0	1.917143222	0.923	0.868	0	1	S100A6
MYO1F	0	1.910246339	0.426	0.145	0	1	MYO1F
LSP1	0	1.897515696	0.406	0.09	0	1	LSP1
ITGAX	0	1.864132918	0.389	0.18	0	1	ITGAX
GPR65	0	1.857399198	0.287	0.057	0	1	GPR65
CYP4F3	0	1.854446156	0.312	0.011	0	1	CYP4F3
TMEM154	0	1.820976984	0.343	0.136	0	1	TMEM154
CORO1A	0	1.808521026	0.469	0.197	0	1	CORO1A
SAMSN1	0	1.796703016	0.55	0.241	0	1	SAMSN1
CLEC4E	0	1.786018435	0.277	0.043	0	1	CLEC4E
H3F3A	0	1.76315801	0.973	0.972	0	1	H3F3A
SAT1	0	1.754552774	0.954	0.954	0	1	SAT1
IGSF6	0	1.737426553	0.33	0.124	0	1	IGSF6
RASSF5	0	1.734930463	0.356	0.114	0	1	RASSF5
VIM	0	1.729972381	0.837	0.322	0	1	VIM
SERPINB1	0	1.701593393	0.647	0.67	0	1	SERPINB1
CYBA	0	1.699183633	0.847	0.403	0	1	CYBA
ICAM3	0	1.696700276	0.413	0.197	0	1	ICAM3
SPI1	0	1.696107822	0.456	0.18	0	1	SPI1
RAB27A	0	1.694715341	0.341	0.118	0	1	RAB27A
SMIM25	0	1.676388753	0.264	0.061	0	1	SMIM25
SELL	0	1.670390683	0.322	0.1	0	1	SELL
CD53	0	1.666325317	0.481	0.262	0	1	CD53
FPR2	0	1.662760309	0.288	0.06	0	1	FPR2
FGR	0	1.659060147	0.342	0.109	0	1	FGR
IL1R2	0	1.640125286	0.274	0.082	0	1	IL1R2
FMNL1	0	1.634987828	0.418	0.201	0	1	FMNL1
HLA-B	0	1.63467856	0.868	0.412	0	1	HLA-B
RFLNB	0	1.632503274	0.358	0.142	0	1	RFLNB
TUBA4A	0	1.622911913	0.371	0.158	0	1	TUBA4A
TMEM71	0	1.619019573	0.281	0.041	0	1	TMEM71
HLA-C	0	1.604899606	0.838	0.698	0	1	HLA-C
ANPEP	0	1.592365377	0.312	0.099	0	1	ANPEP
CTSS	0	1.531743414	0.634	0.257	0	1	CTSS
TMSB4X	0	1.524547647	0.988	0.485	0	1	TMSB4X
NEAT1	0	1.512974981	0.898	0.675	0	1	NEAT1
SH3BGRL3	0	1.48896824	0.763	0.71	0	1	SH3BGRL3
AL034397.3	0	1.483966258	0.25	0.023	0	1	AL034397.3
PNRC1	0	1.474096958	0.748	0.81	0	1	PNRC1
TPM3	0	1.445451404	0.69	0.739	0	1	TPM3
CST7	0	1.438243277	0.332	0.065	0	1	CST7
FCN1	0	1.365827631	0.294	0.048	0	1	FCN1
H3F3B	0	1.329903039	0.966	0.969	0	1	H3F3B
ACTB	0	1.320356917	0.992	0.974	0	1	ACTB
AIF1	0	1.300966636	0.576	0.265	0	1	AIF1
MYL6	0	1.225923442	0.938	0.962	0	1	MYL6
HLA-A	0	1.044340982	0.74	0.358	0	1	HLA-A
ATP5F1E	0	0.851771726	0.888	0.941	0	1	ATP5F1E
BRI3	0	0.836526004	0.846	0.894	0	1	BRI3
OAZ1	0	0.819743862	0.937	0.967	0	1	OAZ1
FTL	0	0.728199547	0.999	0.979	0	1	FTL
NKG7	0	0.611482609	0.265	0.065	0	1	NKG7
CKAP4	3.21326213348965e-300	2.208203138	0.48	0.327	6.82432611910532e-296	1	CKAP4
ITGB2	2.98818150664606e-288	1.224061074	0.45	0.236	6.3462998838149e-284	1	ITGB2
CNN2	1.97181201281929e-287	1.583776913	0.346	0.158	4.18773435282561e-283	1	CNN2
CD37	9.29833341280916e-287	1.411964432	0.389	0.191	1.97478005021241e-282	1	CD37
ANP32A	1.43709470054398e-283	1.894102206	0.613	0.63	3.05210172501529e-279	1	ANP32A
ADAM8	5.95359532553893e-280	1.426415175	0.262	0.088	1.26442457523796e-275	1	ADAM8
EFHD2	2.50605157049146e-276	1.587787495	0.574	0.494	5.32235232540977e-272	1	EFHD2
CDKN2D	5.01224953156316e-276	1.793980284	0.381	0.201	1.06450155551338e-271	1	CDKN2D
RASSF2	2.16611049234639e-269	1.490524404	0.286	0.11	4.60038546364525e-265	1	RASSF2
ISG20	4.26870142778165e-261	1.830534141	0.388	0.203	9.06586809232267e-257	1	ISG20
RGS19	2.28556787509585e-258	1.392999873	0.271	0.102	4.85408905312857e-254	1	RGS19
PHACTR1	3.71119481117664e-257	2.045082836	0.32	0.144	7.88183553997695e-253	1	PHACTR1
CAP1	1.21825571612646e-256	1.635056424	0.629	0.712	2.58733148990937e-252	1	CAP1
SDCBP	1.2738850964901e-254	1.105825756	0.757	0.859	2.70547716792567e-250	1	SDCBP
COTL1	2.32417290666772e-253	1.22777344	0.648	0.616	4.9360784191809e-249	1	COTL1
ACTR3	2.64600250534901e-249	1.592995679	0.616	0.677	5.61958012086024e-245	1	ACTR3
KLF61	2.06710680235229e-248	0.917009935	0.771	0.676	4.39012142683579e-244	1	KLF6
C3AR1	8.27910919326925e-243	1.470279899	0.323	0.147	1.75831721046652e-238	1	C3AR1
B2M	2.25616816476713e-240	0.674756771	0.968	0.97	4.79164994833244e-236	1	B2M
S100A11	1.33468471398796e-237	0.749320719	0.954	0.96	2.83460339556763e-233	1	S100A11
OAZ2	9.32523971130811e-232	0.2597092	0.127	0.451	1.98049440988762e-227	1	OAZ2
ARRB2	6.69028127241057e-230	1.458686156	0.375	0.212	1.42088193663456e-225	1	ARRB2
LYN	1.83234822132133e-227	1.428368022	0.413	0.249	3.89154115244223e-223	1	LYN
PFKFB3	4.22996636178154e-226	1.570538971	0.274	0.115	8.98360255915163e-222	1	PFKFB3
HLA-E	1.85600658137052e-225	1.130435966	0.69	0.712	3.9417867775147e-221	1	HLA-E
BLOC1S6	3.50871493595791e-225	0.277806334	0.123	0.436	7.45180878098741e-221	1	BLOC1S6
CIR1	8.29220346307325e-214	0.284936933	0.164	0.507	1.7610981714875e-209	1	CIR1
MBP	6.51553409390817e-211	1.434602287	0.352	0.193	1.38376913086422e-206	1	MBP
CYBB	5.84716177835554e-210	1.455221703	0.361	0.184	1.24182021848715e-205	1	CYBB
ADIPOR1	9.37952779011274e-210	0.319637842	0.189	0.556	1.99202411206414e-205	1	ADIPOR1
LBR	5.47444895352608e-208	1.791344688	0.426	0.302	1.16266346874987e-203	1	LBR
SEC22B	1.36087387943177e-207	0.361876763	0.158	0.491	2.89022394513719e-203	1	SEC22B
CD93	2.79248209749783e-207	1.253086903	0.354	0.181	5.93067347866589e-203	1	CD93
PAFAH1B2	7.20374759246278e-207	0.250977276	0.137	0.449	1.52993191368725e-202	1	PAFAH1B2
HNRNPH2	3.92710197078348e-206	0.29570818	0.177	0.527	8.34037916554995e-202	1	HNRNPH2
PPP2R2A	1.20863733144368e-204	0.263988722	0.159	0.49	2.56690396452008e-200	1	PPP2R2A
CHMP2B1	2.37731584744796e-204	0.261713639	0.198	0.566	5.04894339680998e-200	1	CHMP2B
LILRB3	1.67314850854206e-203	1.388731556	0.266	0.117	3.55343280244163e-199	1	LILRB3
CHMP4B	6.16975841789152e-202	0.3096758	0.184	0.538	1.3103332927918e-197	1	CHMP4B
IRAK3	2.16274783130829e-200	1.399746824	0.277	0.126	4.59324384413255e-196	1	IRAK3
COPA	6.45941588288828e-200	0.254801367	0.156	0.479	1.37185074520781e-195	1	COPA
RSL24D1	6.75064181137567e-199	0.267182824	0.231	0.629	1.43370130789997e-194	1	RSL24D1
VPS4B	6.41665808696949e-198	0.32385894	0.17	0.506	1.36276984451058e-193	1	VPS4B
PET100	3.03975505480593e-195	0.287593792	0.209	0.582	6.45583178539684e-191	1	PET100
MAP3K131	7.88847197646629e-194	0.250133139	0.13	0.422	1.67535367836191e-189	1	MAP3K13
C1orf162	1.8167173640821e-190	1.216632501	0.25	0.106	3.85834433783757e-186	1	C1orf162
PAFAH1B1	5.70857545503496e-190	0.32163475	0.205	0.569	1.21238725514033e-185	1	PAFAH1B1
MARCH7	1.10835104936264e-187	0.259586511	0.17	0.495	2.35391595863637e-183	1	MARCH7
CYSTM1	3.00941038279841e-187	1.007083934	0.635	0.679	6.39138577098727e-183	1	CYSTM1
NMI	9.40878051998104e-187	0.267249573	0.149	0.454	1.99823680683357e-182	1	NMI
RIPOR2	1.85635360670222e-186	1.356097595	0.258	0.114	3.94252378991418e-182	1	RIPOR2
SPTY2D1	2.94340499811546e-186	0.259486568	0.114	0.387	6.25120353499761e-182	1	SPTY2D1
LAMTOR3	5.89220252923097e-185	0.329973704	0.136	0.427	1.25138597315807e-180	1	LAMTOR3
LSM10	4.24240705218117e-184	0.275250642	0.117	0.39	9.01002409742237e-180	1	LSM10
SRA1	2.64287631928921e-183	0.364064955	0.193	0.539	5.61294072690643e-179	1	SRA1
IST1	2.28570590331984e-182	0.305691853	0.133	0.419	4.85438219747068e-178	1	IST1
BTG1	5.39342094943859e-182	0.839506063	0.831	0.867	1.14545474124177e-177	1	BTG1
PPP1R15B	1.82694012559533e-180	0.251428338	0.156	0.459	3.88005543873936e-176	1	PPP1R15B
MAP2K3	9.90994949814791e-179	1.685525894	0.569	0.61	2.10467507441665e-174	1	MAP2K3
YWHAZ	1.62988405486504e-178	0.981105168	0.669	0.81	3.46154775572237e-174	1	YWHAZ
ELL	3.86724190902996e-178	0.315044204	0.141	0.431	8.21324836639782e-174	1	ELL
CPQ	4.82219372872736e-178	0.261098305	0.095	0.343	1.02413750410712e-173	1	CPQ
CD55	1.09925975701694e-176	1.080394042	0.672	0.771	2.33460787195258e-172	1	CD55
FAM200B	1.3276057476738e-176	0.276209036	0.151	0.447	2.81956908690961e-172	1	FAM200B
DDX6	2.4856148390275e-176	0.300859494	0.156	0.46	5.27894879512661e-172	1	DDX6
AGFG1	3.46478085626047e-176	0.343735603	0.201	0.547	7.35850158252598e-172	1	AGFG1
EMD	7.00262681371894e-176	0.299181932	0.132	0.412	1.48721788269763e-171	1	EMD
RGS2	2.04300656233272e-175	2.24719934	0.529	0.513	4.33893733708224e-171	1	RGS2
ARPC3	3.03705833060933e-171	0.679293483	0.751	0.909	6.4501044825481e-167	1	ARPC3
TALDO1	1.45132457509043e-170	0.978396823	0.663	0.807	3.08232313257704e-166	1	TALDO1
BIRC2	4.84823895397156e-169	0.2944869	0.134	0.409	1.02966898904448e-164	1	BIRC2
SESN2	6.96410704770147e-169	0.280869655	0.12	0.382	1.47903705479084e-164	1	SESN2
LRRFIP1	2.08708954776428e-167	1.228555354	0.617	0.674	4.43256078154179e-163	1	LRRFIP1
FAM49B	8.17061419353325e-167	1.566516899	0.572	0.658	1.73527504242259e-162	1	FAM49B
TMED5	6.96448066834032e-166	0.383567985	0.191	0.518	1.47911640434212e-161	1	TMED5
PITPNA	1.03502780832218e-165	0.440982491	0.171	0.481	2.19819205931464e-161	1	PITPNA
OGFRL1	2.78516353724186e-165	0.262301801	0.124	0.386	5.91513032039427e-161	1	OGFRL1
GLUL	3.02575064503722e-165	1.652581992	0.606	0.673	6.42608921993005e-161	1	GLUL
ZNF106	5.10274351590949e-165	0.271929962	0.107	0.354	1.08372066790886e-160	1	ZNF106
SMCHD1	4.26137475659609e-164	1.820055304	0.496	0.459	9.05030770805877e-160	1	SMCHD1
NAPA	1.14985623000209e-162	0.450694218	0.194	0.524	2.44206466127843e-158	1	NAPA
TNFRSF1B	2.95728296749022e-162	1.153331865	0.417	0.257	6.28067756635573e-158	1	TNFRSF1B
ARL5B1	1.04265583560518e-161	0.350531048	0.139	0.409	2.21439246365828e-157	1	ARL5B
MAEA	1.54562088397509e-161	0.310242952	0.116	0.368	3.2825896333863e-157	1	MAEA
PNPLA2	2.83410496593474e-161	0.256260225	0.116	0.368	6.01907212665221e-157	1	PNPLA2
SP100	1.43266919762908e-160	0.277312248	0.121	0.377	3.04270284192463e-156	1	SP100
ZFAND3	3.65131796941843e-160	0.367113587	0.134	0.401	7.75466910345087e-156	1	ZFAND3
UBE2D11	5.49386835878126e-159	0.260966661	0.156	0.44	1.16678776203796e-154	1	UBE2D1
RBM5	7.36189496095733e-157	0.349472985	0.142	0.413	1.56351925180812e-152	1	RBM5
MBD4	2.53853763224681e-156	0.279913207	0.104	0.339	5.39134622336577e-152	1	MBD4
RAB10	1.35714418539147e-155	0.404102052	0.24	0.609	2.88230282093441e-151	1	RAB10
ARL8A	2.10038951682425e-155	0.354371898	0.157	0.441	4.46080725583134e-151	1	ARL8A
RNF167	4.52689897310748e-155	0.307409596	0.11	0.351	9.61422803908567e-151	1	RNF167
ADPGK	6.57869484399778e-155	0.286176669	0.1	0.331	1.39718321096825e-150	1	ADPGK
CAPZA2	3.83276655359867e-154	0.380761082	0.259	0.644	8.14002960653286e-150	1	CAPZA2
TAF7	8.51062974132442e-154	0.336090104	0.201	0.524	1.80748754446248e-149	1	TAF7
SMG1	1.74838549057294e-153	0.304346383	0.129	0.386	3.71322110487882e-149	1	SMG1
ACSL1	6.92660634958013e-152	1.170002541	0.427	0.284	1.47107265652383e-147	1	ACSL1
TAF13	1.02054370259756e-151	0.333399991	0.117	0.361	2.16743071557671e-147	1	TAF13
ARHGDIB	7.19408152912651e-151	1.192951955	0.531	0.498	1.52787903515589e-146	1	ARHGDIB
CD44	8.82659012122407e-149	1.209977389	0.489	0.363	1.87459120994557e-144	1	CD44
GOLGA7	9.15625227166257e-148	0.378583749	0.13	0.382	1.9446048574557e-143	1	GOLGA7
MARK2	9.64618097234771e-148	0.251027816	0.088	0.303	2.04865591490721e-143	1	MARK2
CKLF	1.45659138532153e-147	1.793578038	0.425	0.353	3.09350878414587e-143	1	CKLF
MAPRE1	9.60210727357832e-146	0.348194318	0.262	0.644	2.03929554276256e-141	1	MAPRE1
MED30	8.94949194720689e-145	0.251301775	0.088	0.299	1.9006930997478e-140	1	MED30
NR3C1	9.62952222327492e-145	0.294036532	0.166	0.445	2.04511792977913e-140	1	NR3C1
DBNL	1.73549392873955e-143	0.412200941	0.18	0.475	3.68584200585705e-139	1	DBNL
MARK3	1.96626956801273e-143	0.305763295	0.12	0.357	4.17596330854544e-139	1	MARK3
FAM107B	3.52436627831244e-143	1.384908141	0.545	0.57	7.48504910187996e-139	1	FAM107B
CEP350	4.75312726856145e-143	0.271334082	0.113	0.343	1.00946916929708e-138	1	CEP350
CELF1	9.2749661913634e-143	0.316634322	0.154	0.42	1.96981731972176e-138	1	CELF1
SLC9A3R1	3.08982618612023e-142	0.306212709	0.121	0.359	6.56217285408214e-138	1	SLC9A3R1
PICALM	3.14443901590598e-142	0.358996542	0.192	0.493	6.67815958198111e-138	1	PICALM
GNAQ	1.68108670419154e-141	0.340698145	0.135	0.382	3.57029194236198e-137	1	GNAQ
TGOLN2	2.7643975518333e-141	0.353057518	0.226	0.56	5.87102752058355e-137	1	TGOLN2
FNDC3B	7.27824509133826e-141	0.31244999	0.213	0.529	1.54575369249842e-136	1	FNDC3B
C18orf32	1.3893705603413e-140	0.266886752	0.085	0.291	2.95074519605284e-136	1	C18orf32
MDM4	1.12765448871206e-139	0.287418751	0.109	0.333	2.39491260312668e-135	1	MDM4
WTAP	3.78660408521626e-139	0.336737617	0.258	0.623	8.04198975618229e-135	1	WTAP
VAMP2	5.27538721247534e-139	0.384343274	0.226	0.56	1.12038673618551e-134	1	VAMP2
HSD17B12	7.52401952856156e-139	0.377154045	0.122	0.357	1.5979512674759e-134	1	HSD17B12
SLC25A13	4.22599909154479e-138	0.298579197	0.083	0.285	8.97517687062282e-134	1	SLC25A13
GGA1	1.88630582996885e-137	0.330706867	0.11	0.334	4.00613632168784e-133	1	GGA1
RTF2	5.5177427477284e-137	0.402979956	0.253	0.614	1.17185820476256e-132	1	RTF2
BCL10	1.15147354626541e-136	0.254684708	0.078	0.273	2.44549951755848e-132	1	BCL10
FLNA	1.53023670395427e-136	1.220292743	0.385	0.273	3.24991671185808e-132	1	FLNA
ADAR	1.87198820724004e-136	0.359015246	0.135	0.378	3.9757285545364e-132	1	ADAR
WIPF2	9.16205983885893e-136	0.319272805	0.11	0.332	1.94583826857686e-131	1	WIPF2
CD82	1.10339190614142e-135	1.367906742	0.253	0.135	2.34338373026314e-131	1	CD82
CSGALNACT2	1.83901920999356e-135	1.44003002	0.336	0.226	3.90570899818433e-131	1	CSGALNACT2
PURB	2.81370548614534e-135	0.370086879	0.125	0.358	5.97574771147547e-131	1	PURB
MCL1	3.24879598051541e-135	0.97034628	0.632	0.699	6.89979290341863e-131	1	MCL1
CHP1	4.84829644180881e-135	0.358193951	0.132	0.374	1.02968119831135e-130	1	CHP1
FAM91A1	1.22057633731469e-134	0.27814756	0.088	0.29	2.59226002518894e-130	1	FAM91A1
PRKAR1A	1.23281275623885e-134	0.369312364	0.209	0.517	2.61824773170008e-130	1	PRKAR1A
PYCARD	6.42732906045034e-134	1.267935594	0.304	0.187	1.36503614585844e-129	1	PYCARD
FAR1	1.25176965125901e-133	0.397533754	0.138	0.383	2.65850838534388e-129	1	FAR1
EIF11	1.84591675595066e-133	0.348586216	0.977	0.986	3.920358006288e-129	1	EIF1
MAX	2.68115290165463e-133	0.369743567	0.135	0.376	5.6942325325341e-129	1	MAX
ATP6V1B2	3.47563619227444e-133	0.366237797	0.195	0.485	7.38155614515245e-129	1	ATP6V1B2
SLC16A3	3.75478657090454e-133	1.294117957	0.384	0.282	7.97441571928707e-129	1	SLC16A3
KIDINS220	2.20102150802826e-132	0.32693621	0.101	0.312	4.67452947875042e-128	1	KIDINS220
PPM1B	1.07043133365886e-130	0.292140862	0.102	0.311	2.27338206642468e-126	1	PPM1B
CACUL1	1.11881421437087e-130	0.414698124	0.147	0.397	2.37613762848085e-126	1	CACUL1
GATAD2A	1.47274727868249e-130	0.452693647	0.148	0.4	3.12782067046588e-126	1	GATAD2A
SUPT6H	4.21204751872616e-130	0.428355737	0.135	0.374	8.94554652027063e-126	1	SUPT6H
YWHAH	9.91329746603623e-130	0.419985567	0.234	0.559	2.10538611583677e-125	1	YWHAH
ARHGAP45	1.40585707977626e-129	0.285884425	0.127	0.357	2.98575926602883e-125	1	ARHGAP45
TAX1BP11	2.78282119653139e-129	0.276009373	0.27	0.634	5.91015565719337e-125	1	TAX1BP1
OTUD5	3.01491903897644e-129	0.274917851	0.087	0.283	6.40308505497817e-125	1	OTUD5
RNF130	4.25363808360224e-129	0.322460042	0.18	0.455	9.03387656195443e-125	1	RNF130
ANXA11	4.59020520521159e-129	0.257678662	0.304	0.703	9.74867781482838e-125	1	ANXA11
DNM2	6.10457025529803e-129	0.375161835	0.134	0.371	1.2964886308202e-124	1	DNM2
MAPK6	1.01227956940795e-128	0.369553993	0.123	0.349	2.1498793495086e-124	1	MAPK6
TSC22D3	2.6954417166445e-128	1.204233477	0.394	0.281	5.72457911780959e-124	1	TSC22D3
IFNAR1	7.96602762240283e-128	0.328801675	0.116	0.335	1.69182494644591e-123	1	IFNAR1
TP53I11	7.98610757781392e-128	0.307032302	0.103	0.311	1.69608952737612e-123	1	TP53I11
HIST1H2AC	2.66880288649792e-127	0.262698953	0.139	0.376	5.66800357034427e-123	1	HIST1H2AC
CCNK	3.04860674497093e-127	0.405128556	0.127	0.357	6.47463100496927e-123	1	CCNK
ZDHHC3	5.84754690996007e-127	0.367320635	0.13	0.361	1.24190201273732e-122	1	ZDHHC3
NOP10	1.85318403681166e-126	1.36584136	0.583	0.736	3.93579225738061e-122	1	NOP10
MTHFS	2.24051577286442e-125	0.388266317	0.147	0.392	4.75840739840946e-121	1	MTHFS
AC007952.4	6.72097981589872e-125	0.299716697	0.101	0.301	1.42740169330057e-120	1	AC007952.4
MAFG	1.17881025353546e-124	0.375407691	0.167	0.429	2.50355721645862e-120	1	MAFG
CPPED1	2.58923784758085e-124	0.495778987	0.181	0.456	5.4990233406922e-120	1	CPPED1
DEDD21	2.72875825213358e-124	0.345109576	0.163	0.419	5.79533677588129e-120	1	DEDD2
BID	4.69435186628239e-124	1.514217973	0.355	0.259	9.96986449361055e-120	1	BID
GBE1	6.26331502879191e-124	0.266187279	0.082	0.27	1.33020284581483e-119	1	GBE1
HIF1A	6.81957139796422e-124	1.051993849	0.538	0.483	1.44834057349964e-119	1	HIF1A
IGF1R1	7.47136090048855e-123	0.277989819	0.106	0.31	1.58676762804576e-118	1	IGF1R
ZRANB1	9.97348690131651e-123	0.398043519	0.121	0.34	2.1181691481016e-118	1	ZRANB1
PHF20L1	1.74544693503568e-122	1.759498559	0.437	0.401	3.70698020062878e-118	1	PHF20L1
PXN	4.7421750683859e-121	0.335141831	0.115	0.327	1.0071431410238e-116	1	PXN
NCOA1	2.08180424037172e-120	0.297787785	0.085	0.271	4.42133584570146e-116	1	NCOA1
RNF11	1.63014130240515e-119	0.376252633	0.123	0.339	3.46209409804806e-115	1	RNF11
EMP3	1.35683485138501e-118	0.868914384	0.493	0.379	2.88164585737148e-114	1	EMP3
KIAA0232	2.40272523612705e-118	0.368710919	0.121	0.336	5.10290785648663e-114	1	KIAA0232
GK	2.73954894398129e-117	1.543208088	0.301	0.193	5.81825404722747e-113	1	GK
FNDC3A	3.18618569897278e-117	0.317483613	0.108	0.31	6.76682118747838e-113	1	FNDC3A
F11R	4.58189104144581e-117	0.331606781	0.124	0.337	9.73102019382261e-113	1	F11R
KPNA1	1.82127001956771e-116	0.313086461	0.097	0.289	3.8680132675579e-112	1	KPNA1
APMAP1	1.8725941303143e-116	0.277442396	0.245	0.564	3.97701541396152e-112	1	APMAP
PLK31	2.17324616256596e-116	0.325393665	0.148	0.38	4.61554020005759e-112	1	PLK3
RSBN1	3.02402296177093e-116	0.30416669	0.086	0.269	6.4224199662091e-112	1	RSBN1
NFE2L2	1.75164998154575e-115	0.492464235	0.286	0.655	3.72015423080687e-111	1	NFE2L2
TAOK1	2.03396508124021e-115	0.389882929	0.139	0.365	4.31973503953796e-111	1	TAOK1
STX4	5.18825082752076e-115	0.37844001	0.173	0.426	1.10188071074886e-110	1	STX4
TLN1	9.58095042334269e-114	0.461328887	0.222	0.523	2.03480225090952e-109	1	TLN1
RB1CC1	1.11591354149503e-113	0.442769544	0.174	0.428	2.36997717942714e-109	1	RB1CC1
COMMD5	1.53796075839425e-111	0.528112417	0.118	0.323	3.2663210586777e-107	1	COMMD5
YTHDF3	4.63235194685584e-111	0.415539946	0.143	0.367	9.83818906473243e-107	1	YTHDF3
KRAS	7.05426822333941e-111	0.478525683	0.226	0.529	1.49818548527282e-106	1	KRAS
KCTD20	1.22835959969087e-110	0.459741438	0.151	0.38	2.60879011782347e-106	1	KCTD20
NT5C2	1.13508787060315e-109	0.266696131	0.081	0.254	2.41069961958697e-105	1	NT5C2
CWC25	1.37072476667484e-109	0.480980394	0.153	0.387	2.91114525946403e-105	1	CWC25
RNF13	2.52828487700293e-109	0.518280061	0.223	0.519	5.36957142177882e-105	1	RNF13
NUP50	2.94986034758454e-109	0.260084552	0.084	0.259	6.26491340620004e-105	1	NUP50
PTP4A11	4.30303927285303e-109	0.267731494	0.282	0.631	9.13879480768527e-105	1	PTP4A1
RNPEPL1	6.62028287134915e-109	0.322836622	0.107	0.3	1.40601567621713e-104	1	RNPEPL1
C9orf16	7.76132159995719e-109	0.473050024	0.248	0.569	1.64834948139891e-104	1	C9orf16
ERO1A	8.14680844330681e-108	0.353242779	0.122	0.326	1.7302191771895e-103	1	ERO1A
PLP2	3.58219229524524e-107	1.101476861	0.251	0.146	7.60785999664185e-103	1	PLP2
C9orf72	4.40495845922209e-107	0.523035123	0.144	0.366	9.35525077569587e-103	1	C9orf72
TAPBP	1.10286065086748e-106	0.41589227	0.206	0.482	2.34225545031236e-102	1	TAPBP
KMT2C	6.81399193540836e-106	0.427867401	0.18	0.431	1.44715560724203e-101	1	KMT2C
VMP1	9.74218930892565e-106	0.445221856	0.266	0.595	2.06904616542963e-101	1	VMP1
CAPZB	1.22285043247931e-105	0.252611285	0.342	0.756	2.59708974849955e-101	1	CAPZB
PRKAR2A	1.83460722552087e-105	0.397010221	0.109	0.299	3.89633882556122e-101	1	PRKAR2A
ARID4A	1.01851670493736e-104	0.365757287	0.105	0.292	2.16312577794596e-100	1	ARID4A
ADAM17	2.5922779614204e-104	0.437155477	0.14	0.355	5.50547993446465e-100	1	ADAM17
BAZ2B	3.22027243296433e-104	0.319372871	0.105	0.291	6.83921459312963e-100	1	BAZ2B
PPP1R11	3.49788035859705e-104	0.329945838	0.098	0.28	7.42879830558842e-100	1	PPP1R11
OSTF1	7.36926602405546e-104	0.457101116	0.281	0.634	1.5650847181889e-99	1	OSTF1
TMEM167B	7.80162430694882e-104	0.487724344	0.14	0.356	1.65690897030979e-99	1	TMEM167B
MAP1LC3B1	2.72220901093552e-103	0.83424128	0.662	0.796	5.78142749742485e-99	1	MAP1LC3B
CCDC85B	2.79964503673614e-103	0.355172224	0.128	0.33	5.94588612902022e-99	1	CCDC85B
PPP1R2	6.63376294478613e-103	0.527487762	0.214	0.495	1.40887857421368e-98	1	PPP1R2
PHC2	7.72481278417687e-103	0.59178061	0.19	0.449	1.64059573910348e-98	1	PHC2
NIPBL	1.50982234273713e-102	0.486167436	0.188	0.442	3.20656069150512e-98	1	NIPBL
FBXW7	1.65275364652331e-102	0.424533286	0.115	0.308	3.51011819448621e-98	1	FBXW7
ZFP36	2.27791658370781e-102	0.264813955	0.261	0.545	4.83783924047865e-98	1	ZFP36
ARMC8	2.41204725820415e-102	0.354546731	0.091	0.265	5.12270596697397e-98	1	ARMC8
PBX2	1.43640007446244e-101	0.369055772	0.094	0.268	3.05062647814333e-97	1	PBX2
LRCH4	1.82746381633185e-101	0.338482197	0.09	0.262	3.88116765312558e-97	1	LRCH4
RAE1	2.02260183833239e-101	0.360328108	0.093	0.267	4.29560178425033e-97	1	RAE1
PPM1A	3.32477820148175e-101	0.376453074	0.11	0.298	7.06116394430693e-97	1	PPM1A
NCF4	4.20186371778165e-101	1.156509152	0.276	0.179	8.92391816382466e-97	1	NCF4
ZDHHC18	3.42668735845729e-100	1.512429421	0.264	0.169	7.27759861189159e-96	1	ZDHHC18
SP3	1.10557548843613e-99	0.534309188	0.174	0.414	2.34802122234065e-95	1	SP3
KDM6B	5.60037063131437e-99	1.771735387	0.438	0.421	1.18940671467855e-94	1	KDM6B
WASHC4	6.33793213948074e-99	0.393423035	0.131	0.331	1.34605002778292e-94	1	WASHC4
DOCK8	8.34154366351238e-99	0.463917977	0.18	0.424	1.77157704325676e-94	1	DOCK8
ZNF207	8.61905098728925e-99	0.515868942	0.262	0.589	1.83051404868049e-94	1	ZNF207
YY1AP1	8.96813375370203e-99	0.305658854	0.088	0.256	1.90465224661124e-94	1	YY1AP1
GAK	1.91187672413224e-98	0.320517021	0.104	0.282	4.06044378671206e-94	1	GAK
DSE	3.50148890264721e-98	0.375573701	0.157	0.375	7.43646213144214e-94	1	DSE
NDRG1	3.57086595837185e-98	0.404938494	0.135	0.338	7.58380512239013e-94	1	NDRG1
ARRDC3	3.94891687163605e-98	0.359428312	0.27	0.582	8.38670965198064e-94	1	ARRDC3
PELI1	4.74628151670353e-98	0.289318669	0.105	0.282	1.00801526851749e-93	1	PELI1
ELF2	2.42438193680373e-97	0.527635855	0.148	0.363	5.14890235738376e-93	1	ELF2
SERP1	2.78826768604368e-97	0.856910108	0.634	0.832	5.92172291161956e-93	1	SERP1
C15orf481	9.14960451559746e-97	0.639195065	0.243	0.504	1.94319300702259e-92	1	C15orf48
UBR4	1.30914372173744e-96	0.465330942	0.149	0.364	2.78035943622597e-92	1	UBR4
UBL3	1.41479527439331e-96	0.408740311	0.163	0.386	3.0047422037565e-92	1	UBL3
GPAT4	2.07060594285956e-96	0.387731207	0.106	0.285	4.39755290144512e-92	1	GPAT4
VEZF1	6.51815733342955e-96	0.327596032	0.093	0.26	1.38432625447377e-91	1	VEZF1
AP3S1	2.09298754639838e-94	0.484344795	0.194	0.442	4.44508695104088e-90	1	AP3S1
TRIM38	6.54984725005886e-94	0.334585127	0.096	0.263	1.3910565589675e-89	1	TRIM38
ARID4B	1.7958940349505e-93	0.429791056	0.24	0.529	3.81411975142786e-89	1	ARID4B
CTBS	2.24139865644747e-93	0.582434751	0.166	0.392	4.76028246656314e-89	1	CTBS
RAF1	2.52217002576159e-93	0.521573958	0.144	0.35	5.35658470071247e-89	1	RAF1
TMEM123	3.46520507113824e-93	0.419382358	0.176	0.404	7.3594025300834e-89	1	TMEM123
THAP9-AS1	3.95673430955347e-93	0.461698556	0.095	0.263	8.40331232662966e-89	1	THAP9-AS1
FAM53C1	4.0957203599536e-93	0.424290027	0.154	0.366	8.69849090046945e-89	1	FAM53C
SCAF11	1.16221639651274e-92	0.47906788	0.259	0.568	2.46831518291376e-88	1	SCAF11
DYRK1A	1.27464459569182e-92	0.387578481	0.117	0.299	2.70709019233028e-88	1	DYRK1A
TUBA1A	1.43881813931219e-92	1.394842311	0.386	0.32	3.05576196427124e-88	1	TUBA1A
MAP3K11	1.64054320700929e-92	0.434383934	0.118	0.303	3.48418566304633e-88	1	MAP3K11
SLC6A6	1.02610484782084e-91	1.404242368	0.288	0.202	2.17924147580189e-87	1	SLC6A6
RAP2C	2.43409860576789e-91	0.427346753	0.126	0.314	5.16953861892985e-87	1	RAP2C
STOM	2.76151973420884e-91	0.673527805	0.234	0.517	5.86491561151274e-87	1	STOM
AZI2	1.71173328288685e-90	0.422161546	0.113	0.291	3.6353791461951e-86	1	AZI2
FBRS	2.31474011995818e-90	0.454047792	0.116	0.296	4.91604506676718e-86	1	FBRS
AKIRIN2	2.67583389288113e-90	0.606847521	0.2	0.454	5.68293602170095e-86	1	AKIRIN2
ACTR2	8.52489474313293e-90	1.311624955	0.532	0.643	1.81051714554657e-85	1	ACTR2
PFN1	9.54671100119917e-90	0.614914764	0.748	0.915	2.02753048243468e-85	1	PFN1
MARCKSL1	1.21336091106301e-89	0.524260784	0.155	0.363	2.57693590291561e-85	1	MARCKSL1
YIPF4	5.60010398636374e-89	0.577433984	0.164	0.382	1.18935008462393e-84	1	YIPF4
BNIP3L	3.52196076895904e-88	0.31498059	0.241	0.512	7.4799402811152e-84	1	BNIP3L
MFSD14B	3.79951825153856e-88	0.388791961	0.093	0.253	8.06941686261759e-84	1	MFSD14B
JMJD6	3.76181529169044e-87	0.524238484	0.174	0.399	7.98934331649215e-83	1	JMJD6
KATNBL1	3.95458133974467e-87	1.367915884	0.206	0.461	8.39873984934974e-83	1	KATNBL1
TFE3	6.64266865592624e-87	0.449651294	0.115	0.292	1.41076996914562e-82	1	TFE3
ADD3	1.6693582848611e-86	0.472647566	0.175	0.397	3.54538312538801e-82	1	ADD3
TMX4	1.87341867188054e-86	0.308716623	0.099	0.26	3.97876657533988e-82	1	TMX4
ADGRE5	2.13801096661829e-86	1.039952785	0.337	0.252	4.54070769090392e-82	1	ADGRE5
TAOK3	2.69820251258116e-86	0.365317825	0.154	0.358	5.73044249621987e-82	1	TAOK3
ATP2B1-AS1	5.13837800180355e-86	1.679706561	0.316	0.239	1.09128872002304e-81	1	ATP2B1-AS1
PAK2	9.42855772436248e-86	0.481258685	0.269	0.581	2.0024370895001e-81	1	PAK2
CARS2	1.42291035148749e-85	0.432673269	0.106	0.273	3.02197700448912e-81	1	CARS2
PPP3CA	1.62195616771521e-85	0.493693794	0.137	0.328	3.44471050899356e-81	1	PPP3CA
NFIL3	8.16858611753534e-85	0.596914587	0.186	0.418	1.73484431964215e-80	1	NFIL3
CDC42SE1	1.93953985499315e-84	0.517342603	0.242	0.522	4.11919474403445e-80	1	CDC42SE1
LAMP2	3.17528654147921e-84	0.39288461	0.292	0.621	6.74367355679355e-80	1	LAMP2
TES1	4.09553324425166e-84	0.431287942	0.195	0.43	8.69809350414168e-80	1	TES
SFT2D1	5.01232509806964e-84	0.55806347	0.285	0.616	1.06451760432803e-79	1	SFT2D1
ZC3HAV1	1.17675063994156e-83	0.283072893	0.107	0.268	2.49918300910789e-79	1	ZC3HAV1
IRAK1	1.21503636403904e-83	0.430679009	0.125	0.303	2.58049422994612e-79	1	IRAK1
COL4A3BP	2.00181929351591e-83	0.455005454	0.139	0.328	4.25146381556909e-79	1	COL4A3BP
MOB1A	2.69980787430231e-83	0.511838596	0.265	0.57	5.73385196344324e-79	1	MOB1A
CNPY3	3.60818934359086e-83	0.52349652	0.168	0.383	7.66307252791827e-79	1	CNPY3
IFRD1	7.27219007153912e-83	1.483166931	0.492	0.539	1.54446772739348e-78	1	IFRD1
IFNGR1	1.26847462759111e-82	0.603247554	0.241	0.522	2.693986414078e-78	1	IFNGR1
ERN1	2.32698476214455e-82	0.590261406	0.128	0.308	4.9420502378426e-78	1	ERN1
LPCAT1	3.0477453284814e-82	1.408808448	0.325	0.255	6.4728015286288e-78	1	LPCAT1
S100P1	1.20306605987952e-81	0.360837624	0.782	0.712	2.55507169797212e-77	1	S100P
METTL9	2.53400280587367e-81	0.624212298	0.251	0.54	5.3817151591145e-77	1	METTL9
KAT6A	5.65535506709853e-81	0.402808664	0.114	0.282	1.20108430915039e-76	1	KAT6A
WBP2	1.91174121533506e-80	0.611322284	0.205	0.451	4.0601559931286e-76	1	WBP2
ATP6V0B	2.21367867548029e-80	1.048292451	0.576	0.751	4.70141077098505e-76	1	ATP6V0B
ZFP36L11	6.8864659421488e-80	0.716178096	0.336	0.677	1.46254763679356e-75	1	ZFP36L1
ATG2A	8.75260753448351e-80	1.585349454	0.314	0.25	1.85887878817361e-75	1	ATG2A
FNBP1	3.1480299442185e-79	0.294916559	0.147	0.333	6.68578599553125e-75	1	FNBP1
MEF2D	6.18841467253935e-79	0.415624837	0.107	0.267	1.31429550815391e-74	1	MEF2D
ARID5A	7.21865497593357e-79	0.29537108	0.102	0.256	1.53309794378877e-74	1	ARID5A
ABI1	1.00008148153304e-78	0.562203193	0.193	0.423	2.12397305047987e-74	1	ABI1
HIPK1	1.0447429540548e-78	0.362692501	0.118	0.285	2.21882508582158e-74	1	HIPK1
TRIB1	1.47044224583215e-78	1.536067413	0.378	0.348	3.12292524169832e-74	1	TRIB1
RAP1A	1.69012307433984e-78	0.612818363	0.225	0.484	3.58948338528295e-74	1	RAP1A
MSN	3.45688777006001e-78	0.961273451	0.341	0.267	7.34173824605344e-74	1	MSN
DUSP6	1.17989606586429e-77	1.808566157	0.379	0.342	2.50586326468258e-73	1	DUSP6
ITSN2	1.36760780682017e-77	0.369397405	0.122	0.29	2.90452546012468e-73	1	ITSN2
CCND3	2.22010597068405e-77	0.492231125	0.224	0.476	4.71506106053878e-73	1	CCND3
GCLM	3.35146815491828e-77	0.643479169	0.26	0.544	7.11784806741544e-73	1	GCLM
TUT7	3.55327955192329e-77	0.594987087	0.154	0.348	7.54645511237469e-73	1	TUT7
MIER1	3.58363173911411e-77	0.600018256	0.205	0.444	7.61091708753054e-73	1	MIER1
GPI	1.17970343233124e-76	0.56541149	0.147	0.335	2.50545414958508e-72	1	GPI
TLE3	2.43141474139241e-75	1.743720459	0.394	0.385	5.16383862776921e-71	1	TLE3
CPD	6.5496223689988e-75	1.731401644	0.34	0.294	1.39100879872797e-70	1	CPD
PSMA3-AS1	9.63556713399583e-75	0.473625776	0.137	0.316	2.04640174791803e-70	1	PSMA3-AS1
TFDP1	9.96901164499616e-75	0.599914913	0.187	0.407	2.11721869316428e-70	1	TFDP1
MTX1	8.04165180781748e-74	0.626883852	0.213	0.455	1.70788601094428e-69	1	MTX1
ERGIC1	9.14419579170879e-74	0.6132867	0.154	0.345	1.94204430224311e-69	1	ERGIC1
RP2	2.79423121585342e-73	0.580646524	0.205	0.438	5.93438825622949e-69	1	RP2
WDR26	4.10781416407735e-73	0.604432883	0.195	0.42	8.72417572166748e-69	1	WDR26
SH3BP5	1.28315753807757e-72	1.003251593	0.375	0.303	2.72516997936915e-68	1	SH3BP5
PPP1R18	1.45365179003567e-72	1.206366827	0.271	0.197	3.08726567167775e-68	1	PPP1R18
GPBP1	3.33976000054056e-72	0.531295528	0.289	0.599	7.09298228914804e-68	1	GPBP1
TPD52L2	4.17556362799315e-72	0.674857001	0.212	0.453	8.86806203313184e-68	1	TPD52L2
MCOLN1	3.43929691853349e-71	0.395359813	0.139	0.312	7.30437879558142e-67	1	MCOLN1
LDLR1	2.71246106144372e-70	0.314872008	0.146	0.319	5.76072480229417e-66	1	LDLR
ADSS	1.44692274546729e-69	0.714350977	0.197	0.418	3.07297452682343e-65	1	ADSS
STAG2	5.63436069085913e-69	0.583311522	0.198	0.417	1.19662552352466e-64	1	STAG2
HERPUD2	6.40367856487523e-69	0.47286713	0.117	0.273	1.3600132536082e-64	1	HERPUD2
PYGL	7.86101154268478e-69	1.327548105	0.327	0.275	1.66952163143539e-64	1	PYGL
SLC7A5	8.9761318562204e-69	0.557415906	0.164	0.353	1.90635088362409e-64	1	SLC7A5
ARPC5	3.40312961332033e-68	0.734193841	0.617	0.821	7.22756667276971e-64	1	ARPC5
ELL2	1.01632347858486e-67	0.351242765	0.201	0.407	2.15846780381852e-63	1	ELL2
TMCC3	1.37774103684097e-67	1.498588365	0.259	0.191	2.92604641404286e-63	1	TMCC3
MYL12A	3.66544187650157e-67	0.602688714	0.675	0.884	7.78466545731403e-63	1	MYL12A
FLOT2	2.24215883678898e-64	0.576957542	0.169	0.359	4.76189693757245e-60	1	FLOT2
CARD16	2.90899075276862e-64	1.575547127	0.333	0.291	6.17811456073e-60	1	CARD16
LENG8	5.39556645699478e-64	0.497083656	0.129	0.287	1.14591040413655e-59	1	LENG8
RNF144B	1.10117755423195e-63	0.427358542	0.111	0.254	2.33868088967781e-59	1	RNF144B
BIN2	1.48514965732256e-63	0.562798856	0.227	0.466	3.15416084222166e-59	1	BIN2
SYNE21	2.86135149213041e-63	0.267843083	0.214	0.426	6.07693829898656e-59	1	SYNE2
METTL21A	4.21602273421542e-63	0.51503654	0.123	0.275	8.95398908292671e-59	1	METTL21A
SSH2	7.60843871742706e-63	0.579990801	0.162	0.344	1.61588021480716e-58	1	SSH2
EDEM3	9.69466585368069e-63	0.535037952	0.118	0.265	2.05895313400471e-58	1	EDEM3
FRAT2	1.79538832612328e-61	0.55581168	0.154	0.326	3.81304572702063e-57	1	FRAT2
PPP4R1	4.38150402689143e-61	0.661085002	0.15	0.321	9.30543825231201e-57	1	PPP4R1
WIPF1	4.38921473068215e-61	1.114969897	0.293	0.232	9.32181424502275e-57	1	WIPF1
JAK1	5.35398915774467e-61	0.338338098	0.23	0.451	1.13708021732181e-56	1	JAK1
IDS	6.34040995531458e-61	0.611539059	0.192	0.394	1.34657626630971e-56	1	IDS
DAZAP2	7.4631231419383e-61	1.325811541	0.442	0.492	1.58501809288486e-56	1	DAZAP2
PRKDC	8.14146327399648e-61	0.848586063	0.206	0.421	1.72908397013137e-56	1	PRKDC
DNTTIP2	9.12033175795928e-61	0.788916249	0.269	0.546	1.93697605875539e-56	1	DNTTIP2
RICTOR	2.47535075280184e-60	0.477896599	0.121	0.268	5.25714992880056e-56	1	RICTOR
ZNF394	3.71172516567511e-60	0.53227036	0.131	0.285	7.88296190686079e-56	1	ZNF394
AZIN1	2.55456597616443e-59	0.592704054	0.314	0.634	5.42538722017802e-55	1	AZIN1
ARFGEF1	3.65924004252783e-59	0.563403567	0.136	0.293	7.7714940023206e-55	1	ARFGEF1
DDX21	8.546274399803e-59	0.670656237	0.305	0.608	1.81505775703016e-54	1	DDX21
BNIP2	3.33008439872472e-58	0.672958328	0.243	0.491	7.07243324601156e-54	1	BNIP2
IQGAP1	5.95582401280431e-58	1.010352021	0.508	0.6	1.26489790383938e-53	1	IQGAP1
VPS37B	8.60783265122574e-58	0.614335891	0.167	0.343	1.82813149846732e-53	1	VPS37B
USP15	1.43312572269789e-56	0.636263526	0.233	0.465	3.04367240986578e-52	1	USP15
PPP1CB	1.63145057459267e-56	0.455054409	0.365	0.719	3.4648747303199e-52	1	PPP1CB
SVIP	2.977801708988e-56	0.577012398	0.135	0.285	6.3242552695487e-52	1	SVIP
KDM5A	4.07146294909686e-56	0.641724507	0.187	0.377	8.64697301129192e-52	1	KDM5A
TYMP	7.89139329154237e-56	1.040748416	0.373	0.335	1.67597410725777e-51	1	TYMP
KIF1B	5.2412556191522e-55	0.526661569	0.163	0.333	1.11313786839554e-50	1	KIF1B
LIMS1	1.88467329460189e-54	0.57014664	0.274	0.528	4.0026691430755e-50	1	LIMS1
NFKBIA1	3.32152702588332e-54	0.399628843	0.401	0.693	7.05425909757099e-50	1	NFKBIA
MYADM	4.53985515255365e-54	1.079705431	0.323	0.276	9.64174437299345e-50	1	MYADM
CSNK1D	1.38928618147722e-53	0.744945058	0.244	0.487	2.95056599222131e-49	1	CSNK1D
IFITM3	1.59306654277374e-53	0.598586892	0.308	0.57	3.38335472354287e-49	1	IFITM3
TOM1	1.9424598081841e-53	0.705752931	0.17	0.345	4.12539614062139e-49	1	TOM1
SERINC1	3.95508544500915e-53	0.589993161	0.253	0.495	8.39981046811044e-49	1	SERINC1
CHD2	4.1474054795936e-53	0.586408294	0.247	0.484	8.80825975756089e-49	1	CHD2
C16orf72	7.4571747444216e-52	0.682744494	0.228	0.451	1.58375477222026e-47	1	C16orf72
BAZ1A	8.53246311238773e-52	0.541241193	0.282	0.547	1.81212451580891e-47	1	BAZ1A
PIAS1	8.67784721396286e-52	0.621263323	0.167	0.337	1.84300119130143e-47	1	PIAS1
OGA	3.30079890977134e-51	0.599768007	0.176	0.352	7.01023672457237e-47	1	OGA
CPEB4	8.53079633793189e-51	0.359882258	0.245	0.453	1.81177052624997e-46	1	CPEB4
PTBP3	1.73348936832291e-50	0.669780225	0.241	0.472	3.6815847204442e-46	1	PTBP3
STK17B	2.2901024010505e-50	1.440135041	0.398	0.423	4.86371947935106e-46	1	STK17B
PACSIN2	3.56541804644217e-50	0.791112354	0.193	0.381	7.57223484703388e-46	1	PACSIN2
GNAI2	3.46294747565898e-48	0.893493454	0.551	0.746	7.35460784880454e-44	1	GNAI2
UBE2B1	7.00237288054553e-48	0.897224721	0.571	0.773	1.48716395237026e-43	1	UBE2B
NFKB2	1.99810526130883e-47	0.565426368	0.16	0.315	4.2435759539677e-43	1	NFKB2
CPNE3	4.43692784962002e-47	0.929760383	0.203	0.395	9.423147367023e-43	1	CPNE3
SF1	1.14555421797729e-46	0.568989281	0.311	0.601	2.43292804814017e-42	1	SF1
NRBF2	2.23555055401239e-46	0.724956634	0.259	0.499	4.7478622666115e-42	1	NRBF2
MTPN	5.58551457556278e-46	0.663720049	0.321	0.629	1.18625158555802e-41	1	MTPN
RYBP1	6.98810001703746e-46	0.665163426	0.233	0.445	1.48413268161842e-41	1	RYBP
STXBP2	1.99129426635177e-45	1.717117265	0.401	0.446	4.2291107628779e-41	1	STXBP2
TMEM127	5.04556019775301e-45	0.500200144	0.123	0.25	1.07157607479878e-40	1	TMEM127
PPP4R2	1.21417431766466e-44	0.766957353	0.275	0.533	2.57866341585621e-40	1	PPP4R2
MAP4K4	2.82929415189064e-44	1.620919433	0.383	0.409	6.00885491978535e-40	1	MAP4K4
VEGFA	4.76783235735233e-44	0.500444481	0.151	0.288	1.01259223605449e-39	1	VEGFA
NFKB1	4.12616206248101e-43	0.275581859	0.256	0.449	8.76314298829716e-39	1	NFKB1
ERBIN	4.87225181759641e-43	0.502156829	0.126	0.251	1.03476884102113e-38	1	ERBIN
ANKRD11	5.37127699195484e-43	0.644201408	0.276	0.522	1.14075180755137e-38	1	ANKRD11
IRF1	8.99496700816617e-43	0.72036634	0.216	0.402	1.91035109319433e-38	1	IRF1
PPP2R5C	1.10898676536521e-42	0.660649363	0.24	0.45	2.35526609228264e-38	1	PPP2R5C
ASAH1	4.80691225406207e-41	0.926659931	0.57	0.752	1.0208920245177e-36	1	ASAH1
GNB1	8.63578241349467e-41	0.642669141	0.313	0.598	1.834067468978e-36	1	GNB1
SEC14L1	2.0817444264945e-40	0.782681493	0.22	0.413	4.42120881298903e-36	1	SEC14L1
RAB8B	5.61031878751806e-40	1.192133511	0.372	0.383	1.19151950409309e-35	1	RAB8B
FLOT1	6.41111914931003e-40	0.788209194	0.24	0.454	1.36159348493046e-35	1	FLOT1
PSEN1	1.06278639416765e-39	0.662317825	0.161	0.307	2.25714574393325e-35	1	PSEN1
ZFP36L2	1.74839948449999e-39	0.408401935	0.235	0.413	3.71325082518107e-35	1	ZFP36L2
FNIP1	1.80284888842417e-39	0.783423122	0.229	0.428	3.82889046923526e-35	1	FNIP1
OSBPL8	2.61534019153319e-39	0.754726017	0.255	0.477	5.55445949877818e-35	1	OSBPL8
CYTOR	7.78961600266885e-39	0.514604251	0.136	0.261	1.65435864664681e-34	1	CYTOR
SH3KBP1	4.48153885930104e-38	0.672559596	0.198	0.369	9.51789222938354e-34	1	SH3KBP1
MYO9B	9.7827249032491e-38	0.619827342	0.195	0.359	2.07765511495204e-33	1	MYO9B
EP300	1.09572390781803e-37	0.742654442	0.232	0.433	2.32709843542394e-33	1	EP300
BRAF	1.16231558389441e-37	0.786856843	0.197	0.366	2.46852583707496e-33	1	BRAF
ANKRD13A	1.18799788231044e-37	0.551526001	0.133	0.254	2.52306990245091e-33	1	ANKRD13A
NEDD9	2.07796976094575e-37	0.842932206	0.237	0.441	4.41319217829659e-33	1	NEDD9
B4GALT5	2.13209290965606e-37	0.729214797	0.194	0.36	4.52813892152753e-33	1	B4GALT5
PLBD1	4.74254224750874e-37	0.844040728	0.262	0.488	1.00722112252591e-32	1	PLBD1
EHD1	1.30844778914362e-36	1.53015443	0.44	0.544	2.77888141458321e-32	1	EHD1
RAP1B	3.0995755675277e-36	0.424105645	0.401	0.753	6.58287859031533e-32	1	RAP1B
UGCG	3.43507205223885e-36	0.804737683	0.194	0.356	7.29540602454487e-32	1	UGCG
CYTH1	4.93770139712184e-36	0.297912607	0.161	0.291	1.04866902272074e-31	1	CYTH1
PLSCR1	6.23193524786311e-36	0.738966609	0.258	0.474	1.32353840794117e-31	1	PLSCR1
NFKBIZ1	1.94338664578043e-34	0.557986586	0.206	0.368	4.12736455830847e-30	1	NFKBIZ
NR4A3	5.23958447800368e-34	0.38933051	0.235	0.402	1.11278295143842e-29	1	NR4A3
CYLD	5.91369856795952e-34	0.581565451	0.183	0.33	1.25595130186324e-29	1	CYLD
YPEL5	1.89765929336016e-33	0.91567557	0.519	0.697	4.0302488072383e-29	1	YPEL5
PTPN6	3.09691748769826e-33	0.597375566	0.158	0.289	6.57723336037357e-29	1	PTPN6
TET2	7.81161235132271e-33	0.739395457	0.206	0.372	1.65903023117392e-28	1	TET2
CHIC2	1.36969092167074e-32	0.674764772	0.202	0.362	2.90894957944433e-28	1	CHIC2
FCGR2A	1.44197612641663e-32	0.427117871	0.272	0.197	3.06246889728364e-28	1	FCGR2A
CREM	1.49351060037624e-32	0.668594927	0.403	0.698	3.17191781307905e-28	1	CREM
MBNL1	6.67270672996129e-32	0.750906436	0.24	0.43	1.41714945530918e-27	1	MBNL1
OSER11	7.24220907868902e-32	0.739790861	0.275	0.501	1.53810036413197e-27	1	OSER1
GNA13	1.04689546136841e-31	0.593566879	0.247	0.432	2.22339658085423e-27	1	GNA13
WAC	2.21077736507156e-31	0.763053616	0.287	0.528	4.69524896793898e-27	1	WAC
CEBPB	5.04748410000005e-31	0.825872398	0.667	0.81	1.07198467315801e-26	1	CEBPB
SKAP2	1.96832715401176e-30	1.291758101	0.288	0.277	4.18033320969018e-26	1	SKAP2
VAPA	2.94198018832577e-30	0.507187397	0.407	0.777	6.24817752396628e-26	1	VAPA
EMB	3.55053328795364e-30	1.249370917	0.312	0.307	7.54062259695595e-26	1	EMB
TLE41	3.96412136544246e-30	0.525123179	0.303	0.54	8.41900095592669e-26	1	TLE4
GRB2	7.8302275394997e-30	0.63108605	0.351	0.648	1.66298372483895e-25	1	GRB2
CREBBP	7.88547519908013e-30	0.713215768	0.185	0.33	1.67471722278064e-25	1	CREBBP
FOSL2	9.31398203498071e-30	1.225487877	0.427	0.498	1.9781035045892e-25	1	FOSL2
RHOG	3.79321137621576e-29	1.291088891	0.431	0.546	8.05602232080703e-25	1	RHOG
DENND5A	9.2966679395025e-29	1.405305697	0.302	0.303	1.97442633699154e-24	1	DENND5A
[truncated: 8,449 more rows]
